# Supplementary material for: N-[3a-(4-Bromo­phen­yl)-8b-hy­droxy-6,8-dimeth­oxy-3-phenyl-2,3,3a,8b-tetra­hydro-1H-cyclo­penta­[b]benzofuran-1-yl]formamide monohydrate
Source: Acta Crystallogr Sect E Struct Rep Online. 2012 Dec 8;69(Pt 1):o52–3. doi: 10.1107/S1600536812049641 (PMC3588239; doi:10.1107/S1600536812049641)
Supplement: Supplementary file 1 [file e-69-00o52-sup1.cif]

##############################################################################
#                                                                            #
# This CIF contains the data in a paper accepted for publication in          #
# Acta Crystallographica Section E. It conforms to the requirements of       #
# Notes for Authors for Acta Crystallographica Section E, and has been       #
# peer reviewed under the auspices of the IUCr Commission on Journals.       #
#                                                                            #
# Full details of the Crystallographic Information File format               #
# are given in the paper "The Crystallographic Information File (CIF):       #
# a New Standard Archive File for Crystallography" by S. R. Hall, F. H.      #
# Allen and I. D. Brown [Acta Cryst. (1991), A47, 655-685].                  #
#                                                                            #
# The current version of the core CIF dictionary is obtainable from          #
# ftp://ftp.iucr.org/pub/cif_core.dic.                                       #
#                                                                            #
# Software is freely available for graphical display of the structure(s)     #
# in this CIF. For information consult the CIF software page                 #
# http://www.iucr.org/resources/cif/software.                                #
#                                                                            #
# This file may be used for bona fide research purposes within the           #
# scientific community so long as proper attribution is given to the journal # 
# article from which it was obtained.                                        #
#                                                                            #
##############################################################################
data_I
_audit_creation_method     SHELXL-97
_chemical_name_systematic
;\
<i>N</i>-[3a-(4-Bromophenyl)-8b-hydroxy-6,8-dimethoxy-3-phenyl-2,3,3a,8b-\
tetrahydro-1<i>H</i>-cyclopenta[<i>b</i>]benzofuran-1-yl]formamide
monohydrate
;
_chemical_name_common     ?
_chemical_formula_moiety     'C26 H24 Br N O5, H2 O1'
_chemical_formula_sum     'C26 H26 Br N O6'
_chemical_formula_iupac     'C26 H24 Br N O5, H2 O1'
_chemical_formula_weight     528.39
_chemical_melting_point     ?
_symmetry_cell_setting     triclinic
_symmetry_space_group_name_H-M     'P -1'
_symmetry_space_group_name_Hall     '-P 1'
loop_
    _symmetry_equiv_pos_as_xyz
    'x, y, z'
    '-x, -y, -z'
_cell_length_a     8.5941(2)
_cell_length_b     12.1107(4)
_cell_length_c     12.6642(3)
_cell_angle_alpha     70.537(2)
_cell_angle_beta     73.495(2)
_cell_angle_gamma     73.898(2)
_cell_volume     1166.98(5)
_cell_formula_units_Z     2
_cell_measurement_reflns_used     17225
_cell_measurement_theta_min     3.7845
_cell_measurement_theta_max     76.3770
_cell_measurement_temperature     110(2)
_exptl_crystal_description     'plate'
_exptl_crystal_colour     'colourless'
_exptl_crystal_size_max     0.3412
_exptl_crystal_size_mid     0.2593
_exptl_crystal_size_min     0.0721
_exptl_crystal_density_diffrn     1.504
_exptl_crystal_density_meas     ?
_exptl_crystal_density_method     'not measured'
_exptl_crystal_F_000     544
_exptl_absorpt_coefficient_mu     2.768
_exptl_absorpt_correction_type     analytical
_exptl_absorpt_process_details
;
[CrysAlis PRO (Agilent, 2012), based on expressions derived from
Clark & Reid (1995)]
;
_exptl_absorpt_correction_T_min     0.551
_exptl_absorpt_correction_T_max     0.868
_exptl_special_details     ?
_diffrn_ambient_temperature     110(2)
_diffrn_radiation_type     'Cu K\a'
_diffrn_radiation_wavelength     1.54184
_diffrn_radiation_source     'SuperNova (Cu) X-ray Source'
_diffrn_radiation_monochromator     'mirror'
_diffrn_measurement_device_type     'Agilent SuperNova'
_diffrn_measurement_method     \w
_diffrn_detector_area_resol_mean     10.4508
_diffrn_reflns_number     24473
_diffrn_reflns_av_R_equivalents     0.0205
_diffrn_reflns_av_sigmaI/netI     0.0370
_diffrn_reflns_theta_min     3.79
_diffrn_reflns_theta_max     76.57
_diffrn_reflns_theta_full     76.57
_diffrn_measured_fraction_theta_max     0.993
_diffrn_measured_fraction_theta_full     0.993
_diffrn_reflns_limit_h_min     -10
_diffrn_reflns_limit_h_max     10
_diffrn_reflns_limit_k_min     -15
_diffrn_reflns_limit_k_max     12
_diffrn_reflns_limit_l_min     -15
_diffrn_reflns_limit_l_max     15
_diffrn_standards_number     ?
_diffrn_standards_interval_count     ?
_diffrn_standards_interval_time     ?
_diffrn_standards_decay_%     ?
_refine_special_details
;
Refinement of <i>F</i>^2^ against ALL reflections. The weighted <i>R</i>-factor
<i>wR</i> and goodness of fit <i>S</i> are based on <i>F</i>^2^, conventional
<i>R</i>-factors <i>R</i> are based on <i>F</i>, with <i>F</i> set to zero for
negative <i>F</i>^2^. The threshold expression of <i>F</i>^2^ >
\s(<i>F</i>^2^) is used only for calculating <i>R</i>-factors(gt) <i>etc</i>.
and is not relevant to the choice of reflections for refinement.
<i>R</i>-factors based on <i>F</i>^2^ are statistically about twice as large
as those based on <i>F</i>, and <i>R</i>- factors based on ALL data will be
even larger.
;
_reflns_number_total     4860
_reflns_number_gt     4814
_reflns_threshold_expression     I>2sigma(I)
_refine_ls_structure_factor_coef     Fsqd
_refine_ls_matrix_type     full
_refine_ls_R_factor_all     0.0278
_refine_ls_R_factor_gt     0.0274
_refine_ls_wR_factor_gt     0.0735
_refine_ls_wR_factor_ref     0.0736
_refine_ls_goodness_of_fit_ref     1.050
_refine_ls_restrained_S_all     1.051
_refine_ls_number_reflns     4860
_refine_ls_number_parameters     322
_refine_ls_number_restraints     3
_refine_ls_hydrogen_treatment     mixed
_refine_ls_weighting_scheme     calc
_refine_ls_weighting_details
         'calc w=1/[\s^2^(Fo^2^)+(0.0341P)^2^+1.1295P] where P=(Fo^2^+2Fc^2^)/3'
_atom_sites_solution_hydrogens     difmap
_atom_sites_solution_primary     direct
_atom_sites_solution_secondary     difmap
_refine_ls_shift/su_max     0.002
_refine_ls_shift/su_mean     0.000
_refine_diff_density_max     0.383
_refine_diff_density_min     -0.592
_refine_ls_extinction_method     none
_refine_ls_extinction_coef     ?
loop_
    _atom_type_symbol
    _atom_type_description
    _atom_type_scat_dispersion_real
    _atom_type_scat_dispersion_imag
    _atom_type_scat_source
    'C' 'C' 0.0181 0.0091
                         'International Tables Vol C Tables 4.2.6.8 and 6.1.1.4'
    'H' 'H' 0.0000 0.0000
                         'International Tables Vol C Tables 4.2.6.8 and 6.1.1.4'
    'N' 'N' 0.0311 0.0180
                         'International Tables Vol C Tables 4.2.6.8 and 6.1.1.4'
    'O' 'O' 0.0492 0.0322
                         'International Tables Vol C Tables 4.2.6.8 and 6.1.1.4'
    'Br' 'Br' -0.6763 1.2805
                         'International Tables Vol C Tables 4.2.6.8 and 6.1.1.4'
_computing_data_collection
;
CrysAlis PRO (Agilent, 2012)
;
_computing_cell_refinement
;
CrysAlis PRO (Agilent, 2012)
;
_computing_data_reduction
;
CrysAlis PRO (Agilent, 2012)
;
_computing_structure_solution     'SIR92 (Altomare <i>et al.</i>, 1994)'
_computing_structure_refinement     'SHELXL97 (Sheldrick, 2008)'
_computing_molecular_graphics     '<i>Mercury</i> (Macrae <i>et al.</i>, 2006)'
_computing_publication_material     'WinGX (Farrugia, 2012)'
loop_
    _atom_site_type_symbol
    _atom_site_label
    _atom_site_fract_x
    _atom_site_fract_y
    _atom_site_fract_z
    _atom_site_U_iso_or_equiv
    _atom_site_adp_type
    _atom_site_calc_flag
    _atom_site_refinement_flags
    _atom_site_occupancy
    _atom_site_symmetry_multiplicity
    _atom_site_disorder_assembly
    _atom_site_disorder_group
    Br Br1 0.05195(2) 0.900096(15) 0.704006(16) 0.02799(7) Uani d . 1 1 . .
    O O17 0.51357(13) 0.41085(9) 0.92476(9) 0.0149(2) Uani d . 1 1 . .
    H H17 0.4752 0.3496 0.9649 0.022 Uiso calc R 1 1 . .
    O O1 0.60153(14) 0.39338(9) 0.65437(9) 0.0142(2) Uani d . 1 1 . .
    O O13 0.62790(15) -0.02946(10) 0.73217(10) 0.0197(2) Uani d . 1 1 . .
    O O15 0.73519(15) 0.13138(10) 0.99384(9) 0.0182(2) Uani d . 1 1 . .
    O O33 0.32657(16) 0.26192(11) 1.08263(11) 0.0241(3) Uani d D 1 1 . .
    N N18 0.79574(19) 0.41272(13) 0.96990(11) 0.0197(3) Uani d D 1 1 . .
    O O20 1.05986(18) 0.32592(16) 0.98704(13) 0.0426(4) Uani d . 1 1 . .
    C C21 0.82221(18) 0.59920(14) 0.55426(13) 0.0143(3) Uani d . 1 1 . .
    C C11 0.81098(18) 0.49342(13) 0.65978(12) 0.0128(3) Uani d . 1 1 . .
    H H11 0.8828 0.4215 0.6361 0.015 Uiso calc R 1 1 . .
    C C2 0.62613(18) 0.27675(13) 0.71823(13) 0.0133(3) Uani d . 1 1 . .
    C C6 0.69272(19) 0.14421(14) 0.89379(13) 0.0145(3) Uani d . 1 1 . .
    C C7 0.66121(18) 0.26081(13) 0.82267(12) 0.0131(3) Uani d . 1 1 . .
    C C30 0.2423(2) 0.77447(14) 0.69946(14) 0.0190(3) Uani d . 1 1 . .
    C C29 0.3489(2) 0.75174(14) 0.77164(14) 0.0182(3) Uani d . 1 1 . .
    H H29 0.3348 0.8038 0.8171 0.022 Uiso calc R 1 1 . .
    C C10 0.86995(19) 0.50048(14) 0.75986(12) 0.0141(3) Uani d . 1 1 . .
    H H10A 0.8169 0.5772 0.7788 0.017 Uiso calc R 1 1 . .
    H H10B 0.9918 0.4923 0.7419 0.017 Uiso calc R 1 1 . .
    C C28 0.47664(19) 0.65176(14) 0.77651(13) 0.0153(3) Uani d . 1 1 . .
    H H28 0.5502 0.6353 0.8259 0.018 Uiso calc R 1 1 . .
    C C9 0.81604(19) 0.39483(14) 0.85875(12) 0.0143(3) Uani d . 1 1 . .
    H H9 0.9024 0.3211 0.8529 0.017 Uiso calc R 1 1 . .
    C C27 0.49841(18) 0.57505(13) 0.70987(12) 0.0125(3) Uani d . 1 1 . .
    C C14 0.5949(2) -0.01482(16) 0.62326(15) 0.0249(4) Uani d . 1 1 . .
    H H14B 0.4881 0.0400 0.6158 0.037 Uiso calc R 1 1 . .
    H H14C 0.5910 -0.0926 0.6173 0.037 Uiso calc R 1 1 . .
    H H14A 0.6829 0.0182 0.5621 0.037 Uiso calc R 1 1 . .
    C C26 0.78129(19) 0.59676(16) 0.45604(13) 0.0190(3) Uani d . 1 1 . .
    H H26 0.7440 0.5295 0.4570 0.023 Uiso calc R 1 1 . .
    C C22 0.8773(2) 0.69841(15) 0.55031(14) 0.0211(3) Uani d . 1 1 . .
    H H22 0.9035 0.7025 0.6167 0.025 Uiso calc R 1 1 . .
    C C8 0.65169(18) 0.37999(13) 0.83925(12) 0.0119(3) Uani d . 1 1 . .
    C C31 0.2653(2) 0.70372(16) 0.62875(14) 0.0213(3) Uani d . 1 1 . .
    H H31 0.1942 0.7225 0.5772 0.026 Uiso calc R 1 1 . .
    C C4 0.64028(19) 0.07103(14) 0.75429(13) 0.0155(3) Uani d . 1 1 . .
    C C12 0.63521(18) 0.46509(13) 0.71503(12) 0.0117(3) Uani d . 1 1 . .
    C C25 0.7943(2) 0.69131(17) 0.35686(14) 0.0239(4) Uani d . 1 1 . .
    H H25 0.7630 0.6894 0.2914 0.029 Uiso calc R 1 1 . .
    C C32 0.3941(2) 0.60461(15) 0.63388(13) 0.0181(3) Uani d . 1 1 . .
    H H32 0.4115 0.5559 0.5846 0.022 Uiso calc R 1 1 . .
    C C3 0.61409(19) 0.18505(14) 0.67967(13) 0.0151(3) Uani d . 1 1 . .
    H H3 0.5896 0.1995 0.6071 0.018 Uiso calc R 1 1 . .
    C C5 0.68119(19) 0.04909(14) 0.86002(13) 0.0166(3) Uani d . 1 1 . .
    H H5 0.7009 -0.0302 0.9083 0.020 Uiso calc R 1 1 . .
    C C16 0.7727(2) 0.01173(15) 1.06525(14) 0.0226(3) Uani d . 1 1 . .
    H H16A 0.6723 -0.0219 1.0945 0.034 Uiso calc R 1 1 . .
    H H16C 0.8136 0.0127 1.1297 0.034 Uiso calc R 1 1 . .
    H H16B 0.8579 -0.0374 1.0204 0.034 Uiso calc R 1 1 . .
    C C19 0.9206(3) 0.37794(19) 1.02350(15) 0.0300(4) Uani d . 1 1 . .
    H H19 0.9008 0.3945 1.0950 0.036 Uiso calc R 1 1 . .
    C C23 0.8944(3) 0.79191(16) 0.45014(16) 0.0289(4) Uani d . 1 1 . .
    H H23 0.9348 0.8582 0.4481 0.035 Uiso calc R 1 1 . .
    C C24 0.8529(2) 0.78850(16) 0.35359(15) 0.0279(4) Uani d . 1 1 . .
    H H24 0.8644 0.8524 0.2854 0.033 Uiso calc R 1 1 . .
    H H33A 0.338(3) 0.1995(14) 1.1318(16) 0.037(7) Uiso d D 1 1 . .
    H H33B 0.244(2) 0.273(2) 1.058(2) 0.045(7) Uiso d D 1 1 . .
    H H18 0.704(2) 0.447(2) 0.9998(19) 0.031(6) Uiso d D 1 1 . .
loop_
    _atom_site_aniso_label
    _atom_site_aniso_U_11
    _atom_site_aniso_U_22
    _atom_site_aniso_U_33
    _atom_site_aniso_U_12
    _atom_site_aniso_U_13
    _atom_site_aniso_U_23
    Br1 0.02195(10) 0.01868(10) 0.03460(12) 0.00392(7) -0.00600(8) -0.00272(8)
    O17 0.0187(5) 0.0133(5) 0.0112(5) -0.0043(4) 0.0008(4) -0.0039(4)
    O1 0.0223(5) 0.0122(5) 0.0114(5) -0.0053(4) -0.0063(4) -0.0035(4)
    O13 0.0288(6) 0.0137(5) 0.0201(6) -0.0040(5) -0.0077(5) -0.0074(4)
    O15 0.0281(6) 0.0134(5) 0.0139(5) -0.0020(4) -0.0102(4) -0.0017(4)
    O33 0.0224(6) 0.0228(6) 0.0261(6) -0.0097(5) -0.0116(5) 0.0040(5)
    N18 0.0255(7) 0.0251(7) 0.0121(6) -0.0115(6) -0.0061(5) -0.0028(5)
    O20 0.0302(8) 0.0681(11) 0.0305(7) -0.0182(7) -0.0182(6) 0.0016(7)
    C21 0.0110(6) 0.0166(7) 0.0120(7) -0.0010(5) -0.0001(5) -0.0029(6)
    C11 0.0126(7) 0.0144(7) 0.0105(6) -0.0026(5) -0.0016(5) -0.0033(5)
    C2 0.0130(7) 0.0124(7) 0.0135(7) -0.0023(5) -0.0017(5) -0.0036(5)
    C6 0.0153(7) 0.0149(7) 0.0128(7) -0.0024(6) -0.0027(5) -0.0040(6)
    C7 0.0135(7) 0.0136(7) 0.0129(7) -0.0028(5) -0.0024(5) -0.0049(5)
    C30 0.0154(7) 0.0152(7) 0.0184(7) 0.0008(6) -0.0012(6) 0.0004(6)
    C29 0.0196(8) 0.0149(7) 0.0178(7) -0.0021(6) -0.0021(6) -0.0043(6)
    C10 0.0146(7) 0.0162(7) 0.0121(7) -0.0048(6) -0.0035(5) -0.0028(6)
    C28 0.0165(7) 0.0157(7) 0.0140(7) -0.0035(6) -0.0039(5) -0.0037(6)
    C9 0.0161(7) 0.0160(7) 0.0122(7) -0.0043(6) -0.0057(5) -0.0027(6)
    C27 0.0122(7) 0.0135(7) 0.0104(6) -0.0049(5) -0.0010(5) -0.0009(5)
    C14 0.0386(10) 0.0212(8) 0.0214(8) -0.0075(7) -0.0091(7) -0.0107(7)
    C26 0.0159(7) 0.0253(8) 0.0150(7) -0.0049(6) -0.0029(6) -0.0041(6)
    C22 0.0267(8) 0.0179(8) 0.0169(7) -0.0052(6) -0.0034(6) -0.0030(6)
    C8 0.0136(7) 0.0125(7) 0.0093(6) -0.0027(5) -0.0020(5) -0.0027(5)
    C31 0.0171(7) 0.0267(9) 0.0178(7) -0.0013(6) -0.0071(6) -0.0030(6)
    C4 0.0150(7) 0.0145(7) 0.0183(7) -0.0026(6) -0.0013(6) -0.0086(6)
    C12 0.0148(7) 0.0130(7) 0.0098(6) -0.0042(5) -0.0037(5) -0.0043(5)
    C25 0.0169(8) 0.0335(10) 0.0138(7) 0.0015(7) -0.0043(6) -0.0013(7)
    C32 0.0178(7) 0.0221(8) 0.0158(7) -0.0035(6) -0.0054(6) -0.0060(6)
    C3 0.0162(7) 0.0168(7) 0.0141(7) -0.0034(6) -0.0030(5) -0.0067(6)
    C5 0.0189(7) 0.0130(7) 0.0168(7) -0.0017(6) -0.0041(6) -0.0038(6)
    C16 0.0334(9) 0.0146(8) 0.0174(7) -0.0015(7) -0.0107(7) 0.0005(6)
    C19 0.0378(11) 0.0429(11) 0.0155(8) -0.0274(9) -0.0119(7) 0.0050(7)
    C23 0.0388(10) 0.0170(8) 0.0252(9) -0.0075(7) -0.0039(8) 0.0005(7)
    C24 0.0293(9) 0.0210(8) 0.0193(8) 0.0017(7) -0.0030(7) 0.0048(7)
_geom_special_details
;
All e.s.d.'s (except the e.s.d. in the dihedral angle between two l.s. planes)
are estimated using the full covariance matrix. The cell e.s.d.'s are taken
into account individually in the estimation of e.s.d.'s in distances, angles
and torsion angles; correlations between e.s.d.'s in cell parameters are only
used when they are defined by crystal symmetry. An approximate (isotropic)
treatment of cell e.s.d.'s is used for estimating e.s.d.'s involving l.s.
planes.
;
loop_
    _geom_bond_atom_site_label_1
    _geom_bond_atom_site_label_2
    _geom_bond_site_symmetry_2
    _geom_bond_distance
    _geom_bond_publ_flag
    Br1 C30 . 1.9023(16) ?
    O17 C8 . 1.4194(17) ?
    O17 H17 . 0.8400 ?
    O1 C2 . 1.3653(18) ?
    O1 C12 . 1.4623(16) ?
    O13 C4 . 1.3737(18) ?
    O13 C14 . 1.4304(19) ?
    O15 C6 . 1.3649(18) ?
    O15 C16 . 1.4335(19) ?
    O33 H33A . 0.805(10) ?
    O33 H33B . 0.808(10) ?
    N18 C19 . 1.328(2) ?
    N18 C9 . 1.4497(19) ?
    N18 H18 . 0.830(16) ?
    O20 C19 . 1.226(3) ?
    C21 C22 . 1.390(2) ?
    C21 C26 . 1.397(2) ?
    C21 C11 . 1.514(2) ?
    C11 C10 . 1.5270(19) ?
    C11 C12 . 1.554(2) ?
    C11 H11 . 1.0000 ?
    C2 C7 . 1.379(2) ?
    C2 C3 . 1.391(2) ?
    C6 C5 . 1.391(2) ?
    C6 C7 . 1.399(2) ?
    C7 C8 . 1.5035(19) ?
    C30 C31 . 1.375(2) ?
    C30 C29 . 1.385(2) ?
    C29 C28 . 1.388(2) ?
    C29 H29 . 0.9500 ?
    C10 C9 . 1.533(2) ?
    C10 H10A . 0.9900 ?
    C10 H10B . 0.9900 ?
    C28 C27 . 1.395(2) ?
    C28 H28 . 0.9500 ?
    C9 C8 . 1.567(2) ?
    C9 H9 . 1.0000 ?
    C27 C32 . 1.393(2) ?
    C27 C12 . 1.509(2) ?
    C14 H14B . 0.9800 ?
    C14 H14C . 0.9800 ?
    C14 H14A . 0.9800 ?
    C26 C25 . 1.391(2) ?
    C26 H26 . 0.9500 ?
    C22 C23 . 1.394(2) ?
    C22 H22 . 0.9500 ?
    C8 C12 . 1.5882(19) ?
    C31 C32 . 1.386(2) ?
    C31 H31 . 0.9500 ?
    C4 C3 . 1.389(2) ?
    C4 C5 . 1.402(2) ?
    C25 C24 . 1.387(3) ?
    C25 H25 . 0.9500 ?
    C32 H32 . 0.9500 ?
    C3 H3 . 0.9500 ?
    C5 H5 . 0.9500 ?
    C16 H16A . 0.9800 ?
    C16 H16C . 0.9800 ?
    C16 H16B . 0.9800 ?
    C19 H19 . 0.9500 ?
    C23 C24 . 1.384(3) ?
    C23 H23 . 0.9500 ?
    C24 H24 . 0.9500 ?
loop_
    _geom_angle_atom_site_label_1
    _geom_angle_atom_site_label_2
    _geom_angle_atom_site_label_3
    _geom_angle_site_symmetry_1
    _geom_angle_site_symmetry_3
    _geom_angle
    _geom_angle_publ_flag
    C8 O17 H17 . . 109.5 ?
    C2 O1 C12 . . 108.14(11) ?
    C4 O13 C14 . . 117.21(13) ?
    C6 O15 C16 . . 116.71(12) ?
    H33A O33 H33B . . 112(3) ?
    C19 N18 C9 . . 121.62(16) ?
    C19 N18 H18 . . 119.6(16) ?
    C9 N18 H18 . . 118.7(17) ?
    C22 C21 C26 . . 118.30(14) ?
    C22 C21 C11 . . 122.00(14) ?
    C26 C21 C11 . . 119.67(14) ?
    C21 C11 C10 . . 115.85(12) ?
    C21 C11 C12 . . 115.75(12) ?
    C10 C11 C12 . . 103.66(11) ?
    C21 C11 H11 . . 107.0 ?
    C10 C11 H11 . . 107.0 ?
    C12 C11 H11 . . 107.0 ?
    O1 C2 C7 . . 113.50(13) ?
    O1 C2 C3 . . 121.92(13) ?
    C7 C2 C3 . . 124.57(14) ?
    O15 C6 C5 . . 123.77(14) ?
    O15 C6 C7 . . 116.53(13) ?
    C5 C6 C7 . . 119.69(14) ?
    C2 C7 C6 . . 118.19(13) ?
    C2 C7 C8 . . 110.01(13) ?
    C6 C7 C8 . . 131.76(13) ?
    C31 C30 C29 . . 121.48(15) ?
    C31 C30 Br1 . . 118.73(12) ?
    C29 C30 Br1 . . 119.69(12) ?
    C30 C29 C28 . . 118.95(15) ?
    C30 C29 H29 . . 120.5 ?
    C28 C29 H29 . . 120.5 ?
    C11 C10 C9 . . 103.86(12) ?
    C11 C10 H10A . . 111.0 ?
    C9 C10 H10A . . 111.0 ?
    C11 C10 H10B . . 111.0 ?
    C9 C10 H10B . . 111.0 ?
    H10A C10 H10B . . 109.0 ?
    C29 C28 C27 . . 120.88(14) ?
    C29 C28 H28 . . 119.6 ?
    C27 C28 H28 . . 119.6 ?
    N18 C9 C10 . . 112.30(12) ?
    N18 C9 C8 . . 112.54(12) ?
    C10 C9 C8 . . 105.93(11) ?
    N18 C9 H9 . . 108.6 ?
    C10 C9 H9 . . 108.6 ?
    C8 C9 H9 . . 108.6 ?
    C32 C27 C28 . . 118.33(14) ?
    C32 C27 C12 . . 119.93(13) ?
    C28 C27 C12 . . 121.69(13) ?
    O13 C14 H14B . . 109.5 ?
    O13 C14 H14C . . 109.5 ?
    H14B C14 H14C . . 109.5 ?
    O13 C14 H14A . . 109.5 ?
    H14B C14 H14A . . 109.5 ?
    H14C C14 H14A . . 109.5 ?
    C25 C26 C21 . . 121.01(16) ?
    C25 C26 H26 . . 119.5 ?
    C21 C26 H26 . . 119.5 ?
    C21 C22 C23 . . 120.81(16) ?
    C21 C22 H22 . . 119.6 ?
    C23 C22 H22 . . 119.6 ?
    O17 C8 C7 . . 112.92(12) ?
    O17 C8 C9 . . 111.29(11) ?
    C7 C8 C9 . . 114.22(12) ?
    O17 C8 C12 . . 111.92(11) ?
    C7 C8 C12 . . 100.43(11) ?
    C9 C8 C12 . . 105.31(11) ?
    C30 C31 C32 . . 118.93(15) ?
    C30 C31 H31 . . 120.5 ?
    C32 C31 H31 . . 120.5 ?
    O13 C4 C3 . . 123.59(14) ?
    O13 C4 C5 . . 114.11(14) ?
    C3 C4 C5 . . 122.30(14) ?
    O1 C12 C27 . . 107.13(11) ?
    O1 C12 C11 . . 109.18(11) ?
    C27 C12 C11 . . 113.61(12) ?
    O1 C12 C8 . . 106.45(11) ?
    C27 C12 C8 . . 116.28(11) ?
    C11 C12 C8 . . 103.86(11) ?
    C24 C25 C26 . . 119.93(16) ?
    C24 C25 H25 . . 120.0 ?
    C26 C25 H25 . . 120.0 ?
    C31 C32 C27 . . 121.27(15) ?
    C31 C32 H32 . . 119.4 ?
    C27 C32 H32 . . 119.4 ?
    C4 C3 C2 . . 115.59(14) ?
    C4 C3 H3 . . 122.2 ?
    C2 C3 H3 . . 122.2 ?
    C6 C5 C4 . . 119.58(14) ?
    C6 C5 H5 . . 120.2 ?
    C4 C5 H5 . . 120.2 ?
    O15 C16 H16A . . 109.5 ?
    O15 C16 H16C . . 109.5 ?
    H16A C16 H16C . . 109.5 ?
    O15 C16 H16B . . 109.5 ?
    H16A C16 H16B . . 109.5 ?
    H16C C16 H16B . . 109.5 ?
    O20 C19 N18 . . 124.46(18) ?
    O20 C19 H19 . . 117.8 ?
    N18 C19 H19 . . 117.8 ?
    C24 C23 C22 . . 120.25(17) ?
    C24 C23 H23 . . 119.9 ?
    C22 C23 H23 . . 119.9 ?
    C23 C24 C25 . . 119.66(16) ?
    C23 C24 H24 . . 120.2 ?
    C25 C24 H24 . . 120.2 ?
loop_
    _geom_torsion_atom_site_label_1
    _geom_torsion_atom_site_label_2
    _geom_torsion_atom_site_label_3
    _geom_torsion_atom_site_label_4
    _geom_torsion_site_symmetry_1
    _geom_torsion_site_symmetry_2
    _geom_torsion_site_symmetry_3
    _geom_torsion_site_symmetry_4
    _geom_torsion
    _geom_torsion_publ_flag
    C22 C21 C11 C10 . . . . -2.2(2) ?
    C26 C21 C11 C10 . . . . 175.78(13) ?
    C22 C21 C11 C12 . . . . 119.46(16) ?
    C26 C21 C11 C12 . . . . -62.55(18) ?
    C12 O1 C2 C7 . . . . 4.89(16) ?
    C12 O1 C2 C3 . . . . -175.84(13) ?
    C16 O15 C6 C5 . . . . 1.3(2) ?
    C16 O15 C6 C7 . . . . -178.07(14) ?
    O1 C2 C7 C6 . . . . -178.42(13) ?
    C3 C2 C7 C6 . . . . 2.3(2) ?
    O1 C2 C7 C8 . . . . 3.52(18) ?
    C3 C2 C7 C8 . . . . -175.74(14) ?
    O15 C6 C7 C2 . . . . 176.78(13) ?
    C5 C6 C7 C2 . . . . -2.7(2) ?
    O15 C6 C7 C8 . . . . -5.7(2) ?
    C5 C6 C7 C8 . . . . 174.89(15) ?
    C31 C30 C29 C28 . . . . -3.3(2) ?
    Br1 C30 C29 C28 . . . . 172.89(12) ?
    C21 C11 C10 C9 . . . . 170.38(12) ?
    C12 C11 C10 C9 . . . . 42.46(14) ?
    C30 C29 C28 C27 . . . . 0.1(2) ?
    C19 N18 C9 C10 . . . . -89.55(18) ?
    C19 N18 C9 C8 . . . . 151.02(15) ?
    C11 C10 C9 N18 . . . . -155.59(13) ?
    C11 C10 C9 C8 . . . . -32.37(15) ?
    C29 C28 C27 C32 . . . . 3.3(2) ?
    C29 C28 C27 C12 . . . . -179.23(14) ?
    C22 C21 C26 C25 . . . . -0.3(2) ?
    C11 C21 C26 C25 . . . . -178.41(14) ?
    C26 C21 C22 C23 . . . . -1.3(2) ?
    C11 C21 C22 C23 . . . . 176.71(16) ?
    C2 C7 C8 O17 . . . . 109.96(14) ?
    C6 C7 C8 O17 . . . . -67.8(2) ?
    C2 C7 C8 C9 . . . . -121.54(14) ?
    C6 C7 C8 C9 . . . . 60.7(2) ?
    C2 C7 C8 C12 . . . . -9.38(15) ?
    C6 C7 C8 C12 . . . . 172.91(16) ?
    N18 C9 C8 O17 . . . . 11.60(17) ?
    C10 C9 C8 O17 . . . . -111.47(13) ?
    N18 C9 C8 C7 . . . . -117.72(14) ?
    C10 C9 C8 C7 . . . . 119.21(13) ?
    N18 C9 C8 C12 . . . . 133.08(13) ?
    C10 C9 C8 C12 . . . . 10.01(15) ?
    C29 C30 C31 C32 . . . . 2.8(2) ?
    Br1 C30 C31 C32 . . . . -173.36(12) ?
    C14 O13 C4 C3 . . . . 3.5(2) ?
    C14 O13 C4 C5 . . . . -176.88(14) ?
    C2 O1 C12 C27 . . . . -135.71(12) ?
    C2 O1 C12 C11 . . . . 100.86(13) ?
    C2 O1 C12 C8 . . . . -10.68(14) ?
    C32 C27 C12 O1 . . . . -14.13(18) ?
    C28 C27 C12 O1 . . . . 168.42(13) ?
    C32 C27 C12 C11 . . . . 106.53(15) ?
    C28 C27 C12 C11 . . . . -70.93(17) ?
    C32 C27 C12 C8 . . . . -132.98(14) ?
    C28 C27 C12 C8 . . . . 49.56(19) ?
    C21 C11 C12 O1 . . . . 83.18(15) ?
    C10 C11 C12 O1 . . . . -148.84(11) ?
    C21 C11 C12 C27 . . . . -36.31(17) ?
    C10 C11 C12 C27 . . . . 91.67(14) ?
    C21 C11 C12 C8 . . . . -163.58(12) ?
    C10 C11 C12 C8 . . . . -35.60(14) ?
    O17 C8 C12 O1 . . . . -108.19(12) ?
    C7 C8 C12 O1 . . . . 11.87(14) ?
    C9 C8 C12 O1 . . . . 130.74(12) ?
    O17 C8 C12 C27 . . . . 11.03(17) ?
    C7 C8 C12 C27 . . . . 131.09(12) ?
    C9 C8 C12 C27 . . . . -110.03(13) ?
    O17 C8 C12 C11 . . . . 136.61(12) ?
    C7 C8 C12 C11 . . . . -103.33(12) ?
    C9 C8 C12 C11 . . . . 15.55(14) ?
    C21 C26 C25 C24 . . . . 1.8(3) ?
    C30 C31 C32 C27 . . . . 0.7(2) ?
    C28 C27 C32 C31 . . . . -3.7(2) ?
    C12 C27 C32 C31 . . . . 178.72(14) ?
    O13 C4 C3 C2 . . . . 177.76(14) ?
    C5 C4 C3 C2 . . . . -1.9(2) ?
    O1 C2 C3 C4 . . . . -179.26(13) ?
    C7 C2 C3 C4 . . . . -0.1(2) ?
    O15 C6 C5 C4 . . . . -178.54(14) ?
    C7 C6 C5 C4 . . . . 0.9(2) ?
    O13 C4 C5 C6 . . . . -178.16(14) ?
    C3 C4 C5 C6 . . . . 1.5(2) ?
    C9 N18 C19 O20 . . . . -2.1(3) ?
    C21 C22 C23 C24 . . . . 1.6(3) ?
    C22 C23 C24 C25 . . . . -0.1(3) ?
    C26 C25 C24 C23 . . . . -1.5(3) ?
loop_
    _geom_hbond_atom_site_label_D
    _geom_hbond_atom_site_label_H
    _geom_hbond_atom_site_label_A
    _geom_hbond_site_symmetry_A
    _geom_hbond_distance_DH
    _geom_hbond_distance_HA
    _geom_hbond_distance_DA
    _geom_hbond_angle_DHA
    _geom_hbond_publ_flag
    N18 H18 O17 1_555 0.83 2.31 2.652(2) 106 yes
    C32 H32 O1 1_555 0.95 2.28 2.661(2) 103 yes
    O17 H17 O33 1_555 0.84 1.90 2.686(2) 156 yes
    N18 H18 O17 2_667 0.83 2.38 3.185(2) 163 yes
    C28 H28 O33 2_667 0.95 2.53 3.328(2) 142 yes
    C29 H29 O15 2_667 0.95 2.62 3.516(2) 157 yes
    O33 H33A O13 2_657 0.81 2.21 3.015(2) 179 yes
    O33 H33B O20 1_455 0.81 1.90 2.699(2) 170 yes
_iucr_refine_instructions_details
;
TITL xall1 in P-1
CELL  1.54184   8.5941  12.1107  12.6642   70.537   73.495   73.898
ZERR     2.00   0.0002   0.0004   0.0003    0.002    0.002    0.002
LATT   1
SFAC  C    H    N    O    BR
UNIT  52   52   2    12   2
MERG   2
DFIX     0.820   0.010 O33 H33A
DFIX     0.820   0.010 O33 H33B
DFIX     0.870   0.020 N18 H18
FMAP   2
PLAN   25
ACTA
BOND   $H
CONF
LIST   4
WPDB  -2
L.S.   4
TEMP  -163.00
WGHT    0.034100    1.129500
FVAR       5.59718
BR1   5    0.051953    0.900096    0.704006    11.00000    0.02195    0.01868 =
         0.03460   -0.00272   -0.00600    0.00392
O17   4    0.513570    0.410847    0.924764    11.00000    0.01868    0.01330 =
         0.01120   -0.00388    0.00084   -0.00427
AFIX 147
H17   2    0.475222    0.349642    0.964889    11.00000   -1.50000
AFIX   0
O1    4    0.601530    0.393377    0.654370    11.00000    0.02227    0.01216 =
         0.01135   -0.00349   -0.00627   -0.00525
O13   4    0.627898   -0.029461    0.732171    11.00000    0.02882    0.01369 =
         0.02008   -0.00736   -0.00768   -0.00397
O15   4    0.735194    0.131378    0.993840    11.00000    0.02814    0.01344 =
         0.01390   -0.00169   -0.01022   -0.00202
O33   4    0.326568    0.261921    1.082626    11.00000    0.02243    0.02275 =
         0.02612    0.00402   -0.01163   -0.00965
N18   3    0.795739    0.412716    0.969901    11.00000    0.02550    0.02511 =
         0.01207   -0.00282   -0.00605   -0.01150
O20   4    1.059859    0.325915    0.987045    11.00000    0.03020    0.06810 =
         0.03050    0.00159   -0.01816   -0.01820
C21   1    0.822215    0.599199    0.554261    11.00000    0.01098    0.01659 =
         0.01200   -0.00294   -0.00014   -0.00103
C11   1    0.810977    0.493421    0.659785    11.00000    0.01264    0.01439 =
         0.01054   -0.00329   -0.00161   -0.00257
AFIX  13
H11   2    0.882796    0.421500    0.636128    11.00000   -1.20000
AFIX   0
C2    1    0.626134    0.276749    0.718232    11.00000    0.01298    0.01241 =
         0.01347   -0.00356   -0.00168   -0.00227
C6    1    0.692715    0.144212    0.893791    11.00000    0.01531    0.01486 =
         0.01281   -0.00396   -0.00270   -0.00243
C7    1    0.661206    0.260815    0.822672    11.00000    0.01345    0.01358 =
         0.01293   -0.00490   -0.00241   -0.00283
C30   1    0.242313    0.774470    0.699460    11.00000    0.01537    0.01524 =
         0.01841    0.00040   -0.00119    0.00079
C29   1    0.348891    0.751741    0.771645    11.00000    0.01959    0.01495 =
         0.01784   -0.00432   -0.00209   -0.00212
AFIX  43
H29   2    0.334778    0.803757    0.817099    11.00000   -1.20000
AFIX   0
C10   1    0.869952    0.500480    0.759864    11.00000    0.01463    0.01620 =
         0.01213   -0.00278   -0.00349   -0.00482
AFIX  23
H10A  2    0.816914    0.577217    0.778774    11.00000   -1.20000
H10B  2    0.991788    0.492300    0.741937    11.00000   -1.20000
AFIX   0
C28   1    0.476638    0.651758    0.776512    11.00000    0.01647    0.01568 =
         0.01399   -0.00374   -0.00387   -0.00348
AFIX  43
H28   2    0.550229    0.635336    0.825881    11.00000   -1.20000
AFIX   0
C9    1    0.816037    0.394828    0.858748    11.00000    0.01612    0.01605 =
         0.01224   -0.00273   -0.00569   -0.00431
AFIX  13
H9    2    0.902433    0.321053    0.852887    11.00000   -1.20000
AFIX   0
C27   1    0.498414    0.575052    0.709867    11.00000    0.01223    0.01349 =
         0.01036   -0.00093   -0.00102   -0.00488
C14   1    0.594862   -0.014822    0.623259    11.00000    0.03865    0.02117 =
         0.02141   -0.01065   -0.00912   -0.00746
AFIX 137
H14B  2    0.488130    0.039968    0.615815    11.00000   -1.50000
H14C  2    0.590963   -0.092587    0.617270    11.00000   -1.50000
H14A  2    0.682860    0.018182    0.562076    11.00000   -1.50000
AFIX   0
C26   1    0.781292    0.596764    0.456039    11.00000    0.01586    0.02534 =
         0.01498   -0.00412   -0.00291   -0.00492
AFIX  43
H26   2    0.744030    0.529487    0.456995    11.00000   -1.20000
AFIX   0
C22   1    0.877251    0.698407    0.550309    11.00000    0.02668    0.01795 =
         0.01685   -0.00297   -0.00342   -0.00523
AFIX  43
H22   2    0.903494    0.702538    0.616707    11.00000   -1.20000
AFIX   0
C8    1    0.651694    0.379990    0.839251    11.00000    0.01360    0.01249 =
         0.00933   -0.00274   -0.00203   -0.00275
C31   1    0.265342    0.703723    0.628747    11.00000    0.01706    0.02665 =
         0.01781   -0.00298   -0.00706   -0.00126
AFIX  43
H31   2    0.194164    0.722482    0.577223    11.00000   -1.20000
AFIX   0
C4    1    0.640284    0.071032    0.754295    11.00000    0.01504    0.01452 =
         0.01829   -0.00862   -0.00127   -0.00260
C12   1    0.635208    0.465085    0.715026    11.00000    0.01475    0.01297 =
         0.00980   -0.00425   -0.00367   -0.00419
C25   1    0.794255    0.691311    0.356860    11.00000    0.01690    0.03351 =
         0.01376   -0.00130   -0.00426    0.00150
AFIX  43
H25   2    0.763014    0.689359    0.291419    11.00000   -1.20000
AFIX   0
C32   1    0.394091    0.604609    0.633876    11.00000    0.01782    0.02211 =
         0.01583   -0.00599   -0.00540   -0.00355
AFIX  43
H32   2    0.411521    0.555902    0.584625    11.00000   -1.20000
AFIX   0
C3    1    0.614085    0.185053    0.679673    11.00000    0.01620    0.01678 =
         0.01409   -0.00667   -0.00297   -0.00343
AFIX  43
H3    2    0.589557    0.199483    0.607092    11.00000   -1.20000
AFIX   0
C5    1    0.681187    0.049093    0.860019    11.00000    0.01888    0.01302 =
         0.01678   -0.00378   -0.00407   -0.00173
AFIX  43
H5    2    0.700907   -0.030228    0.908296    11.00000   -1.20000
AFIX   0
C16   1    0.772721    0.011727    1.065245    11.00000    0.03336    0.01464 =
         0.01741    0.00047   -0.01072   -0.00151
AFIX 137
H16A  2    0.672336   -0.021922    1.094507    11.00000   -1.50000
H16C  2    0.813556    0.012713    1.129666    11.00000   -1.50000
H16B  2    0.857926   -0.037412    1.020379    11.00000   -1.50000
AFIX   0
C19   1    0.920624    0.377944    1.023502    11.00000    0.03781    0.04293 =
         0.01547    0.00503   -0.01188   -0.02739
AFIX  43
H19   2    0.900764    0.394497    1.094963    11.00000   -1.20000
AFIX   0
C23   1    0.894419    0.791909    0.450137    11.00000    0.03882    0.01702 =
         0.02521    0.00054   -0.00389   -0.00751
AFIX  43
H23   2    0.934806    0.858236    0.448143    11.00000   -1.20000
AFIX   0
C24   1    0.852863    0.788496    0.353585    11.00000    0.02934    0.02105 =
         0.01932    0.00483   -0.00298    0.00168
AFIX  43
H24   2    0.864399    0.852362    0.285403    11.00000   -1.20000
AFIX   0
H33A  2    0.337869    0.199540    1.131757    11.00000    0.03663
H33B  2    0.244242    0.273302    1.058499    11.00000    0.04536
H18   2    0.703950    0.446579    0.999827    11.00000    0.03109
HKLF 4
REM  xall1 in P-1
REM R1 =  0.0274 for   4814 Fo > 4sig(Fo)  and  0.0278 for all   4860 data
REM    322 parameters refined using      3 restraints
END
WGHT      0.0341      1.1295
REM Highest difference peak  0.383,  deepest hole -0.592,  1-sigma level  0.065
Q1    1   0.7224  0.4821  0.6832  11.00000  0.05    0.38
Q2    1   0.5667  0.5173  0.7100  11.00000  0.05    0.37
Q3    1   0.6409  0.4199  0.7771  11.00000  0.05    0.36
Q4    1   0.6516  0.3132  0.8356  11.00000  0.05    0.35
Q5    1   0.6433  0.2617  0.7736  11.00000  0.05    0.35
Q6    1   0.7404  0.3861  0.8463  11.00000  0.05    0.34
Q7    1   0.6782  0.2060  0.8610  11.00000  0.05    0.33
Q8    1   0.8067  0.6007  0.5044  11.00000  0.05    0.32
Q9    1   0.8438  0.5004  0.7037  11.00000  0.05    0.29
Q10   1   0.8058  0.5569  0.6044  11.00000  0.05    0.28
Q11   1   0.2854  0.7585  0.7439  11.00000  0.05    0.28
Q12   1   0.6468  0.0636  0.8121  11.00000  0.05    0.28
Q13   1   0.8420  0.4525  0.8001  11.00000  0.05    0.27
Q14   1   0.6800  0.0979  0.8789  11.00000  0.05    0.27
Q15   1   0.2703  0.7602  0.6478  11.00000  0.05    0.26
Q16   1   0.8454  0.4351  1.1016  11.00000  0.05    0.26
Q17   1   0.5729  0.3954  0.8835  11.00000  0.05    0.26
Q18   1   0.8910  0.7374  0.4962  11.00000  0.05    0.25
Q19   1   0.7956  0.6380  0.4106  11.00000  0.05    0.25
Q20   1   0.4865  0.6140  0.7472  11.00000  0.05    0.25
Q21   1   0.6179  0.4267  0.6819  11.00000  0.05    0.25
Q22   1   0.3335  0.6579  0.6383  11.00000  0.05    0.23
Q23   1   0.8135  0.6517  0.5517  11.00000  0.05    0.23
Q24   1   0.4504  0.5823  0.6803  11.00000  0.05    0.23
Q25   1   0.6262  0.2289  0.7005  11.00000  0.05    0.23
;
data_global
_journal_date_recd_electronic     2012-11-22
_journal_date_accepted     2012-12-03
_journal_name_full     'Acta Crystallographica, Section E'
_journal_year     2013
_journal_volume     69
_journal_issue      1
_journal_page_first     o52
_journal_page_last     o53
_journal_paper_category     QO
_journal_paper_doi     10.1107/S1600536812049641
_journal_coeditor_code     BX2432
_publ_contact_author_name     'Emmanuel Aubert'
_publ_contact_author_address
;
Cristallographie, R\'esonance Magn\'etique et Mod\'elisations (CRM2)
UMR CNRS-UHP 7036
Institut Jean Barriol
Universit\'e de Lorraine
BP 70239
Bd des Aiguillettes
54506 Vandoeuvre-les-Nancy
France
;
_publ_contact_author_email     emmanuel.aubert@crm2.uhp-nancy.fr
_publ_contact_author_fax     '(33) 3 83 68 43 00'
_publ_contact_author_phone     '(33) 3 83 68 48 81'
_publ_section_title
;\
<i>N</i>-[3a-(4-Bromophenyl)-8b-hydroxy-6,8-dimethoxy-3-phenyl-2,3,3a,8b-\
tetrahydro-1<i>H</i>-cyclopenta[<i>b</i>]benzofuran-1-yl]formamide
monohydrate
;
loop_
    _publ_author_name
    _publ_author_footnote
    _publ_author_address
    'Aubert, Emmanuel' .
;
Cristallographie, R\'esonance Magn\'etique et Mod\'elisations (CRM2)
UMR CNRS-UHP 7036
Institut Jean Barriol
Universit\'e de Lorraine
BP 70239
Bd des Aiguillettes
54506 Vandoeuvre-les-Nancy
France
;
    'Thuaud, Fr\'ed\'eric' .
;
Therapeutic Innovation Laboratory (UMR7200)
Department of Medicinal Chemistry
Facult\'e de Pharmacie
CNRS Universit\'e de Strasbourg
74 Route du Rhin
BP 60024
67401 Illkirch
France
;
    'Nigel Ribeiro' .
;
Therapeutic Innovation Laboratory (UMR7200)
Department of Medicinal Chemistry
Facult\'e de Pharmacie
CNRS Universit\'e de Strasbourg
74 Route du Rhin
BP 60024
67401 Illkirch
France
;
    'D\'esaubry, Laurent' .
;
Therapeutic Innovation Laboratory (UMR7200)
Department of Medicinal Chemistry
Facult\'e de Pharmacie
CNRS Universit\'e de Strasbourg
74 Route du Rhin
BP 60024
67401 Illkirch
France
;
    'Espinosa, Enrique' .
;
Cristallographie, R\'esonance Magn\'etique et Mod\'elisations (CRM2)
UMR CNRS-UHP 7036
Institut Jean Barriol
Universit\'e de Lorraine
BP 70239
Bd des Aiguillettes
54506 Vandoeuvre-les-Nancy
France
;
