# Supplementary material for: N-[3a-(4-Bromo­phen­yl)-8b-hy­droxy-6,8-dimeth­oxy-3-phenyl-2,3,3a,8b-tetra­hydro-1H-cyclo­penta­[b]benzofuran-1-yl]formamide monohydrate
Source: Acta Crystallogr Sect E Struct Rep Online. 2012 Dec 8;69(Pt 1):o52–3. doi: 10.1107/S1600536812049641 (PMC3588239; doi:10.1107/S1600536812049641)
Supplement: Supplementary file 2 [file e-69-00o52-Isup2.hkl]

#
# h,k,l, Fc-squared, Fo-squared, sigma(Fo-squared) and status flag
#
data_I
_shelx_title ' xall1 in P-1'
_shelx_refln_list_code          4
_shelx_F_calc_maximum      191.62
_exptl_crystal_F_000       544.00
_reflns_d_resolution_high  0.7926
 
loop_
 _symmetry_equiv_pos_as_xyz
 'x, y, z'
 '-x, -y, -z'
 
_cell_length_a     8.5941
_cell_length_b    12.1107
_cell_length_c    12.6642
_cell_angle_alpha  70.537
_cell_angle_beta   73.495
_cell_angle_gamma  73.898
 
_shelx_F_squared_multiplier     1.000
 
loop_
 _refln_index_h
 _refln_index_k
 _refln_index_l
 _refln_F_squared_calc
 _refln_F_squared_meas
 _refln_F_squared_sigma
 _refln_observed_status
   1   0   0       28.75       66.86      2.39 o
   2   0   0      382.81      521.29      6.41 o
   3   0   0     1297.64     1215.19     10.88 o
   4   0   0      525.74      627.63      6.08 o
   5   0   0       24.85       37.28      1.19 o
   6   0   0        4.51       13.79      0.95 o
   7   0   0     2485.93     2481.52     29.34 o
   8   0   0       56.96       51.42      1.47 o
   9   0   0      578.37      616.37      7.23 o
  10   0   0      109.57      116.59      2.21 o
 -10   1   0       68.14       65.44      2.92 o
  -9   1   0      425.04      443.96      5.82 o
  -8   1   0      419.19      433.00      6.46 o
  -7   1   0       34.00       38.16      1.80 o
  -6   1   0     2276.23     2312.17     29.56 o
  -5   1   0     1099.00     1151.91     11.63 o
  -4   1   0      566.73      584.52      6.11 o
  -3   1   0     3664.78     4136.11     34.78 o
  -2   1   0     6142.44     6349.32     67.59 o
  -1   1   0      705.04      767.54     12.63 o
   0   1   0      436.50      533.86      9.75 o
   1   1   0     8883.72     7751.26     53.27 o
   2   1   0     3370.45     4051.29     37.06 o
   3   1   0    10748.94    10849.45     82.55 o
   4   1   0      901.16      912.41      8.75 o
   5   1   0      198.00      158.50      2.56 o
   6   1   0       31.98       23.24      1.20 o
   7   1   0       14.46       13.23      0.82 o
   8   1   0      100.55       92.14      2.49 o
   9   1   0        8.31       13.03      0.74 o
  10   1   0      976.10      936.86     12.90 o
  -9   2   0      112.05      120.86      2.40 o
  -8   2   0      382.66      373.74     12.26 o
  -7   2   0      972.60      990.31     12.92 o
  -6   2   0      586.77      592.86      6.24 o
  -5   2   0      662.45      651.14      7.34 o
  -4   2   0     2496.87     2535.45     23.08 o
  -3   2   0      136.90      129.43      2.14 o
  -2   2   0      527.73      550.70      7.01 o
  -1   2   0      710.33      840.02     14.40 o
   0   2   0      391.24      348.35      5.47 o
   1   2   0      194.14      185.81      2.36 o
   2   2   0     5463.97     5519.66     45.87 o
   3   2   0      465.40      671.49      6.98 o
   4   2   0     4431.85     4381.53     37.23 o
   5   2   0     4335.22     4434.18     40.01 o
   6   2   0      714.58      765.79      9.28 o
   7   2   0      231.17      242.14      4.01 o
   8   2   0       65.61       66.31      1.63 o
   9   2   0      134.64      139.55      3.76 o
  10   2   0      112.65      111.64      2.87 o
  -9   3   0       56.52       48.92      1.87 o
  -8   3   0       36.27       31.93      1.32 o
  -7   3   0     1066.03     1115.29     12.06 o
  -6   3   0      373.24      378.85      4.64 o
  -5   3   0      483.26      443.88      5.50 o
  -4   3   0     2155.93     2065.30     18.67 o
  -3   3   0     3145.61     3166.86     30.75 o
  -2   3   0     1102.64     1062.30      9.72 o
  -1   3   0     8039.98     8049.40     69.08 o
   0   3   0     1304.63     1331.44     26.88 o
   1   3   0      524.14      577.34      6.37 o
   2   3   0     1244.55     1320.57     11.49 o
   3   3   0     3213.76     3391.83     27.12 o
   4   3   0     1551.98     1452.26     13.22 o
   5   3   0     1506.14     1471.21     16.47 o
   6   3   0      417.16      374.61      5.09 o
   7   3   0      180.31      151.63      2.83 o
   8   3   0       79.24       92.75      2.28 o
   9   3   0        7.52       12.20      0.78 o
  10   3   0        4.04        4.87      0.73 o
  -9   4   0      356.20      341.49      4.43 o
  -8   4   0      251.24      244.41      4.61 o
  -7   4   0        4.18        3.72      0.49 o
  -6   4   0       81.52       71.01      1.78 o
  -5   4   0      181.35      176.99      2.82 o
  -4   4   0     3485.74     3604.85     34.80 o
  -3   4   0       21.78        8.14      0.58 o
  -2   4   0     6831.12     6676.51     61.43 o
  -1   4   0      628.35      508.70      6.04 o
   0   4   0     1384.05     1342.76     11.65 o
   1   4   0     2604.82     2681.50     24.04 o
   2   4   0      810.17      805.06      9.12 o
   3   4   0       69.23       74.30      1.67 o
   4   4   0       32.36       51.39      1.93 o
   5   4   0      324.20      320.41      5.37 o
   6   4   0      366.68      367.88      6.15 o
   7   4   0      935.37     1003.18     13.87 o
   8   4   0      752.71      738.80     10.08 o
   9   4   0     1101.68     1119.61     13.65 o
  10   4   0        2.57        4.33      0.62 o
  -8   5   0      755.99      792.13     10.02 o
  -7   5   0       31.36       33.43      1.18 o
  -6   5   0        0.70        1.77      0.86 o
  -5   5   0      449.03      450.88      5.42 o
  -4   5   0      203.48      201.12      3.89 o
  -3   5   0     1518.83     1593.43     18.54 o
  -2   5   0      825.77      752.99      8.53 o
  -1   5   0     5139.80     5307.84     51.69 o
   0   5   0        7.79        6.24      0.43 o
   1   5   0     5850.90     5995.76     52.89 o
   2   5   0      457.75      462.46      5.37 o
   3   5   0     2218.69     2392.51     22.18 o
   4   5   0      251.20      239.72      4.22 o
   5   5   0      376.91      374.69      6.11 o
   6   5   0      593.02      613.20      7.21 o
   7   5   0       45.45       41.84      2.12 o
   8   5   0      136.72      145.77      2.94 o
   9   5   0      208.47      231.81      3.89 o
  10   5   0      673.52      647.77      9.02 o
  -8   6   0      591.48      586.80      7.90 o
  -7   6   0      936.32      968.79     11.13 o
  -6   6   0       20.45       22.39      1.39 o
  -5   6   0      256.39      253.64      4.17 o
  -4   6   0      247.28      253.67      4.03 o
  -3   6   0       70.96       85.38      2.91 o
  -2   6   0       67.20       56.54      1.56 o
  -1   6   0        3.89       17.38      0.94 o
   0   6   0     3000.91     3203.40     27.08 o
   1   6   0      252.25      187.12      2.74 o
   2   6   0     1021.02      986.71     11.35 o
   3   6   0      769.86      748.37      9.63 o
   4   6   0      824.17      781.12      9.99 o
   5   6   0      234.78      225.07      4.99 o
   6   6   0      360.64      381.82      5.84 o
   7   6   0      489.86      493.81      7.60 o
   8   6   0        2.89        4.64      0.76 o
   9   6   0        4.81        5.80      0.72 o
  10   6   0      232.01      211.60      4.97 o
  -7   7   0      133.75      147.08      2.21 o
  -6   7   0      880.43      870.51     10.64 o
  -5   7   0      658.23      720.94      8.75 o
  -4   7   0     1522.25     1503.01     17.25 o
  -3   7   0     1555.32     1572.81     14.72 o
  -2   7   0       20.81       32.02      1.45 o
  -1   7   0       13.94       21.30      0.93 o
   0   7   0       47.75       51.56      1.38 o
   1   7   0     3688.74     3863.39     37.95 o
   2   7   0     1713.21     1569.19     16.88 o
   3   7   0     3045.16     3119.71     32.98 o
   4   7   0      153.64      143.21      3.22 o
   5   7   0      638.05      620.73      7.00 o
   6   7   0      879.47      884.64     12.05 o
   7   7   0       29.63       31.35      1.43 o
   8   7   0        0.88        2.96      0.62 o
   9   7   0       20.22       19.74      0.97 o
  -7   8   0      118.69      121.98      4.05 o
  -6   8   0      557.89      552.70      7.70 o
  -5   8   0      782.45      738.91      9.45 o
  -4   8   0      466.30      535.38      6.86 o
  -3   8   0     1336.25     1313.08     15.36 o
  -2   8   0      150.69      151.44      2.15 o
  -1   8   0       67.10       60.64      1.78 o
   0   8   0      898.07      964.60     10.48 o
   1   8   0        1.24        2.20      0.56 o
   2   8   0      604.89      641.40      8.83 o
   3   8   0       25.48       21.98      1.67 o
   4   8   0      760.51      784.93      7.66 o
   5   8   0      235.35      242.88      3.80 o
   6   8   0      616.47      621.97      7.98 o
   7   8   0      305.40      301.46      4.43 o
   8   8   0      141.99      154.82      2.76 o
   9   8   0       59.63       65.19      1.56 o
  -6   9   0        1.36        1.39      0.22 o
  -5   9   0       50.19       56.50      1.40 o
  -4   9   0     1041.81     1013.27     11.18 o
  -3   9   0      656.80      715.39      7.89 o
  -2   9   0      626.43      605.97      6.51 o
  -1   9   0      697.83      700.50      7.11 o
   0   9   0        3.92        3.05      0.45 o
   1   9   0     1551.62     1552.50     15.09 o
   2   9   0     1105.84     1132.64      9.67 o
   3   9   0      382.42      392.24      3.94 o
   4   9   0      424.76      436.20      4.80 o
   5   9   0      649.28      675.23      7.42 o
   6   9   0     1199.10     1245.61     14.05 o
   7   9   0       61.21       72.49      2.66 o
   8   9   0      300.28      312.28      5.74 o
   9   9   0       90.32       88.19      1.91 o
  -5  10   0        3.23        3.25      0.42 o
  -4  10   0        8.89       10.69      0.72 o
  -3  10   0       99.83       88.39      2.15 o
  -2  10   0       50.44       53.74      1.54 o
  -1  10   0     2344.01     2315.25     22.58 o
   0  10   0     2524.43     2511.49     28.73 o
   1  10   0      800.62      782.96      8.58 o
   2  10   0      936.45      904.44      8.98 o
   3  10   0     1933.45     1886.57     16.77 o
   4  10   0        2.35        2.22      0.30 o
   5  10   0     1334.56     1347.43     14.27 o
   6  10   0     1265.80     1293.52     14.39 o
   7  10   0       10.87       10.53      0.72 o
   8  10   0       32.79       35.82      1.14 o
  -4  11   0      239.74      231.17      4.20 o
  -3  11   0      421.74      419.54      8.18 o
  -2  11   0      369.93      374.59      5.20 o
  -1  11   0       71.88       78.94      1.65 o
   0  11   0        2.40        3.93      0.47 o
   1  11   0      204.91      204.95      3.02 o
   2  11   0      930.56      937.58      8.81 o
   3  11   0     1245.76     1182.93     11.20 o
   4  11   0       14.97       14.94      0.86 o
   5  11   0      371.95      375.17      4.92 o
   6  11   0       73.62       79.12      1.73 o
   7  11   0       62.51       52.88      1.90 o
   8  11   0       19.75       19.22      1.53 o
  -3  12   0      428.23      403.70     19.65 o
  -2  12   0      208.27      211.01      4.28 o
  -1  12   0       21.08       22.81      1.26 o
   0  12   0       63.86       62.62      2.12 o
   1  12   0        3.46        6.01      0.63 o
   2  12   0     1402.08     1394.01     16.34 o
   3  12   0       31.33       35.32      1.06 o
   4  12   0      484.80      482.95      5.50 o
   5  12   0      476.09      480.98      5.46 o
   6  12   0      433.97      431.50      5.76 o
   7  12   0        0.33       -0.08      0.33 o
  -2  13   0      802.49      764.06     12.80 o
  -1  13   0       14.88       14.65      1.47 o
   0  13   0       50.16       49.89      1.73 o
   1  13   0        8.71        8.71      0.59 o
   2  13   0       36.44       39.95      1.13 o
   3  13   0      544.37      538.95      6.58 o
   4  13   0        0.97        1.53      0.36 o
   5  13   0      280.46      277.42      5.79 o
   6  13   0        8.23       10.00      1.13 o
   0  14   0      184.17      175.45      4.77 o
   1  14   0       44.32       45.53      2.07 o
   2  14   0        6.87        7.29      1.13 o
   3  14   0      278.08      246.93      5.90 o
   4  14   0      454.99      388.24      7.54 o
  -5 -13   1        3.24        3.98      0.60 o
  -4 -13   1      257.35      248.46      5.68 o
  -3 -13   1      217.92      219.91      3.57 o
  -2 -13   1      178.17      188.60      3.00 o
  -1 -13   1      114.63      106.26      2.24 o
   0 -13   1      287.93      297.02      9.46 o
   1 -13   1      666.80      640.98      8.82 o
  -6 -12   1       16.01       21.48      1.10 o
  -5 -12   1       26.95       31.12      1.24 o
  -4 -12   1      177.82      185.61      3.14 o
  -3 -12   1       24.53       24.76      1.08 o
  -2 -12   1      295.34      288.71      4.48 o
  -1 -12   1        0.62        0.95      0.41 o
   0 -12   1     1277.74     1259.41     15.70 o
   1 -12   1      454.84      484.73      6.52 o
   2 -12   1      294.91      294.35      5.00 o
   3 -12   1      103.42       99.54      1.85 o
  -7 -11   1      286.33      295.26      4.76 o
  -6 -11   1      211.08      209.68      3.30 o
  -5 -11   1      217.66      228.19      3.70 o
  -4 -11   1      352.43      352.02      6.42 o
  -3 -11   1       13.09       14.11      0.71 o
  -2 -11   1      177.16      169.24      2.99 o
  -1 -11   1      318.34      319.71      4.18 o
   0 -11   1        4.43        5.55      0.82 o
   1 -11   1      169.60      164.97      3.13 o
   2 -11   1      152.20      167.84      3.43 o
   3 -11   1      470.93      466.49      6.44 o
   4 -11   1      247.13      236.79      3.97 o
  -8 -10   1      174.75      155.90      8.18 o
  -7 -10   1      795.23      804.30     12.69 o
  -6 -10   1       81.95       91.41      2.31 o
  -5 -10   1       62.30       58.77      1.62 o
  -4 -10   1     1869.26     1863.51     21.74 o
  -3 -10   1      221.09      211.43      2.90 o
  -2 -10   1      158.78      157.09      2.43 o
  -1 -10   1      382.47      376.22      5.15 o
   0 -10   1       61.35       62.08      1.80 o
   1 -10   1      592.57      590.10      8.23 o
   2 -10   1      226.45      226.24      3.48 o
   3 -10   1      276.01      310.09      5.16 o
   4 -10   1     1068.71     1059.45     13.16 o
   5 -10   1      786.20      755.74     10.31 o
  -8  -9   1      503.02      473.01      8.49 o
  -7  -9   1      197.83      204.03      3.89 o
  -6  -9   1      372.26      380.85      5.34 o
  -5  -9   1      746.31      745.52      9.10 o
  -4  -9   1       44.23       49.34      1.20 o
  -3  -9   1     1227.82     1190.75     11.61 o
  -2  -9   1     1547.28     1505.76     14.22 o
  -1  -9   1     3470.17     3458.48     30.50 o
   0  -9   1      188.31      187.77      2.36 o
   1  -9   1        8.28       13.45      0.98 o
   2  -9   1        3.64        4.82      0.44 o
   3  -9   1        2.46        2.84      0.71 o
   4  -9   1        6.52        4.79      1.08 o
   5  -9   1      302.32      316.22      4.46 o
   6  -9   1      187.83      202.27      4.33 o
  -9  -8   1       43.35       46.73      2.43 o
  -8  -8   1      289.37      302.11      4.79 o
  -7  -8   1      662.04      661.72      8.31 o
  -6  -8   1      110.28      100.98      2.12 o
  -5  -8   1       33.82       37.20      1.42 o
  -4  -8   1      933.99      950.48      9.46 o
  -3  -8   1      479.31      495.33      4.92 o
  -2  -8   1      619.26      622.07      8.68 o
  -1  -8   1        9.98        9.68      1.29 o
   0  -8   1      332.54      328.86      4.74 o
   1  -8   1     2207.09     2182.68     20.87 o
   2  -8   1     2339.63     2411.77     21.29 o
   3  -8   1        3.23        7.74      0.99 o
   4  -8   1       30.96       27.95      1.16 o
   5  -8   1       11.38       10.78      0.78 o
   6  -8   1       34.29       39.19      1.04 o
   7  -8   1       14.38       16.92      0.88 o
  -9  -7   1      196.82      195.12      3.08 o
  -8  -7   1      440.37      454.64      5.85 o
  -7  -7   1      166.59      176.27      3.09 o
  -6  -7   1      125.94      129.98      3.04 o
  -5  -7   1      158.04      160.33      2.65 o
  -4  -7   1      469.93      450.75      9.62 o
  -3  -7   1        9.54        9.56      1.19 o
  -2  -7   1     1453.78     1551.20     19.68 o
  -1  -7   1     1304.75     1381.10     15.65 o
   0  -7   1      261.85      235.66      3.74 o
   1  -7   1     1491.75     1423.84     14.65 o
   2  -7   1      728.16      711.79      8.20 o
   3  -7   1     2144.93     2211.89     21.61 o
   4  -7   1      402.91      419.04      7.74 o
   5  -7   1      235.16      217.14      3.67 o
   6  -7   1       12.19        8.23      0.81 o
   7  -7   1       70.57       65.50      1.15 o
  -9  -6   1        0.74        2.35      0.51 o
  -8  -6   1      273.80      292.75      6.43 o
  -7  -6   1      179.38      169.26      3.50 o
  -6  -6   1      181.95      171.43      3.98 o
  -5  -6   1     1124.62     1128.52     11.04 o
  -4  -6   1     1043.65      958.93     14.69 o
  -3  -6   1     1635.47     1594.67     21.12 o
  -2  -6   1      822.45      917.51     11.03 o
  -1  -6   1      113.28      115.32      2.24 o
   0  -6   1      252.92      261.64      3.35 o
   1  -6   1      737.39      720.60      7.18 o
   2  -6   1     2300.34     2315.59     22.30 o
   3  -6   1     1425.89     1381.97     15.10 o
   4  -6   1      868.30      838.61      8.82 o
   5  -6   1      136.93      159.89      4.31 o
   6  -6   1     1207.33     1167.30     13.16 o
   7  -6   1      187.31      186.27      2.91 o
   8  -6   1        0.71       -0.09      0.92 o
 -10  -5   1       37.67       28.43      1.91 o
  -9  -5   1       14.92       11.14      0.88 o
  -8  -5   1       67.73       68.71      2.05 o
  -7  -5   1       55.98       61.16      1.84 o
  -6  -5   1     1456.10     1472.27     14.97 o
  -5  -5   1     1342.50     1335.93     16.04 o
  -4  -5   1     1123.51     1131.83     13.60 o
  -3  -5   1     1382.69     1314.28     16.60 o
  -2  -5   1       61.11       47.53      1.33 o
  -1  -5   1      280.94      269.49      3.71 o
   0  -5   1      366.71      338.36      4.85 o
   1  -5   1      233.24      321.12      6.25 o
   2  -5   1      275.16      294.10      3.96 o
   3  -5   1     2185.98     2295.86     21.78 o
   4  -5   1       17.47       10.81      2.18 o
   5  -5   1     1475.13     1470.42     19.26 o
   6  -5   1     1311.94     1411.89     17.34 o
   7  -5   1      915.18      900.89     10.85 o
   8  -5   1      312.64      312.04      4.31 o
 -10  -4   1       61.65       58.78      2.37 o
  -9  -4   1       34.48       35.98      1.51 o
  -8  -4   1       25.88       22.05      1.14 o
  -7  -4   1       20.90       21.20      1.60 o
  -6  -4   1       92.02       97.48      2.11 o
  -5  -4   1      256.76      270.01      4.40 o
  -4  -4   1      102.08       79.33      1.65 o
  -3  -4   1     5989.43     6021.22     50.58 o
  -2  -4   1      225.01      187.16      2.74 o
  -1  -4   1      376.84      308.88      4.72 o
   0  -4   1     1028.37     1010.24      9.37 o
   1  -4   1      936.23      890.16     11.04 o
   2  -4   1     1601.90     1783.68     21.39 o
   3  -4   1      386.63      434.91      6.45 o
   4  -4   1      928.88      917.92      9.67 o
   5  -4   1       16.88       24.77      1.21 o
   6  -4   1      791.28      795.36     11.64 o
   7  -4   1      182.23      204.91      3.39 o
   8  -4   1      412.67      421.04      5.83 o
   9  -4   1      292.71      280.41      6.82 o
 -10  -3   1      152.51      153.12      3.08 o
  -9  -3   1      617.38      623.32      8.08 o
  -8  -3   1      726.02      749.24      9.79 o
  -7  -3   1      266.66      276.91      4.50 o
  -6  -3   1        5.38        3.78      0.48 o
  -5  -3   1        4.48        7.67      0.63 o
  -4  -3   1      185.94      175.96      2.50 o
  -3  -3   1      139.74      202.84      2.58 o
  -2  -3   1     4604.95     4632.80     36.65 o
  -1  -3   1    15266.25    13876.15    100.69 o
   0  -3   1     2411.55     2354.25     21.41 o
   1  -3   1     1179.65     1106.92      9.90 o
   2  -3   1     9439.29     9310.28     81.97 o
   3  -3   1      425.91      413.87      4.79 o
   4  -3   1       21.95       28.98      1.13 o
   5  -3   1        6.57        4.46      0.77 o
   6  -3   1      294.21      299.97      3.78 o
   7  -3   1     1161.80     1167.24     16.05 o
   8  -3   1      270.40      270.50      4.46 o
   9  -3   1      463.32      451.89      7.60 o
 -10  -2   1      168.74      192.19      3.63 o
  -9  -2   1       11.21       13.84      0.88 o
  -8  -2   1       10.27        8.26      0.71 o
  -7  -2   1     1586.18     1572.20     16.43 o
  -6  -2   1     1483.65     1513.56     16.44 o
  -5  -2   1       40.70       38.33      1.29 o
  -4  -2   1        0.72        4.87      0.51 o
  -3  -2   1      179.51      219.44      2.73 o
  -2  -2   1     1442.04     1596.85     15.40 o
  -1  -2   1    12591.43    11893.11     76.98 o
   0  -2   1     3282.15     3164.67     31.52 o
   1  -2   1     1318.28     1159.54     12.86 o
   2  -2   1     3238.20     3109.88     27.43 o
   3  -2   1      176.17      152.52      2.36 o
   4  -2   1      453.65      405.24      5.02 o
   5  -2   1     1032.83     1043.91     11.47 o
   6  -2   1        8.76        8.49      0.65 o
   7  -2   1       13.89       14.74      1.21 o
   8  -2   1      214.27      214.08      5.95 o
   9  -2   1      190.93      196.03      4.76 o
 -10  -1   1       11.21       17.33      0.96 o
  -9  -1   1       99.68      113.70      2.48 o
  -8  -1   1      463.42      487.77      8.98 o
  -7  -1   1      217.48      216.64      3.33 o
  -6  -1   1     2104.24     2121.15     23.06 o
  -5  -1   1     1609.37     1644.59     15.28 o
  -4  -1   1       10.38        6.85      0.65 o
  -3  -1   1     1249.55     1317.50     12.59 o
  -2  -1   1     3989.81     4143.00     39.36 o
  -1  -1   1      568.55      617.11      6.40 o
   0  -1   1      148.49      151.41      4.28 o
   1  -1   1       57.66       37.37      2.08 o
   2  -1   1       89.77       81.84      2.85 o
   3  -1   1     3074.81     3075.36     25.94 o
   4  -1   1     4798.46     4997.41     41.74 o
   5  -1   1      941.02      940.39     10.48 o
   6  -1   1      566.30      572.13     10.41 o
   7  -1   1      541.99      547.34      6.18 o
   8  -1   1      215.72      222.76      3.41 o
   9  -1   1        1.76        2.77      0.47 o
  10  -1   1       82.84       67.07      3.07 o
 -10   0   1        6.57        6.88      0.99 o
  -9   0   1       21.82       22.23      0.97 o
  -8   0   1      267.49      260.00      4.14 o
  -7   0   1      446.91      443.64      5.82 o
  -6   0   1        9.86       14.54      0.69 o
  -5   0   1    10980.47    11272.95    127.56 o
  -4   0   1       41.30       28.26      1.03 o
  -3   0   1      516.26      669.85      8.42 o
  -2   0   1    14630.50    13736.19    434.78 o
  -1   0   1      442.03      546.45      9.93 o
   0   0   1        0.73        6.87      0.58 o
   1   0   1     4325.88     4124.78    554.85 o
   2   0   1     6882.46     6725.28     54.74 o
   3   0   1      370.84      365.64      4.35 o
   4   0   1     3728.10     3659.39     30.09 o
   5   0   1     2255.32     2300.08     22.75 o
   6   0   1     1008.86      964.29     13.58 o
   7   0   1      138.00      134.09      2.50 o
   8   0   1       18.84       17.76      1.05 o
   9   0   1      229.56      239.64      4.62 o
  10   0   1        1.81        4.69      0.49 o
  -9   1   1      164.00      161.88      4.62 o
  -8   1   1      180.42      158.21      3.35 o
  -7   1   1       10.12       12.88      0.81 o
  -6   1   1        2.03        6.64      0.57 o
  -5   1   1      117.93      167.07      2.89 o
  -4   1   1      911.74      869.93      8.87 o
  -3   1   1      460.70      345.44      4.00 o
  -2   1   1    36718.43    28904.71    155.64 o
  -1   1   1    11653.07    10271.39     73.37 o
   0   1   1      109.56       74.36      2.70 o
   1   1   1      175.98      207.18      3.34 o
   2   1   1      417.03      456.86      6.22 o
   3   1   1        6.82        9.17      0.43 o
   4   1   1      970.60     1208.23     11.04 o
   5   1   1     1396.25     1369.63     14.02 o
   6   1   1      447.94      426.26      6.73 o
   7   1   1     1441.87     1428.57     14.14 o
   8   1   1      198.85      210.79      3.18 o
   9   1   1      288.04      298.61      5.67 o
  10   1   1      337.88      337.91      6.12 o
  -9   2   1      398.95      412.37      5.24 o
  -8   2   1      233.44      241.48      4.81 o
  -7   2   1     1059.63     1049.84     13.90 o
  -6   2   1      432.28      436.28      6.80 o
  -5   2   1      982.60     1067.78     12.19 o
  -4   2   1     1167.46     1251.60     13.10 o
  -3   2   1     3690.39     3928.11     35.89 o
  -2   2   1       52.57       22.65      0.95 o
  -1   2   1      197.85      251.31      4.29 o
   0   2   1     2081.89     2044.25     19.89 o
   1   2   1    10269.17     9420.59     61.55 o
   2   2   1     7780.33     7451.49     57.23 o
   3   2   1     3460.52     3435.80     28.87 o
   4   2   1     1752.37     2086.42     18.08 o
   5   2   1       17.58       25.93      1.32 o
   6   2   1        3.35       10.13      0.90 o
   7   2   1      409.64      395.34      5.58 o
   8   2   1     2192.84     2141.04     22.37 o
   9   2   1      165.71      172.70      3.76 o
  10   2   1      496.39      517.96      8.27 o
  -9   3   1      731.06      659.97      9.26 o
  -8   3   1      474.68      493.70      6.02 o
  -7   3   1        2.45        2.95      0.48 o
  -6   3   1      903.79      917.46     10.11 o
  -5   3   1        2.07        4.58      0.94 o
  -4   3   1      382.80      421.64      5.42 o
  -3   3   1     2711.90     3006.03     26.55 o
  -2   3   1     1620.42     1824.45     20.18 o
  -1   3   1     4607.05     4511.74     43.02 o
   0   3   1       42.51       28.74      0.78 o
   1   3   1      338.86      435.26      6.75 o
   2   3   1     1978.54     1903.94     19.88 o
   3   3   1     6308.96     6155.60     52.44 o
   4   3   1     1967.55     2125.94     20.47 o
   5   3   1       15.71        9.83      0.68 o
   6   3   1        4.72        3.52      0.53 o
   7   3   1        6.78       11.26      0.68 o
   8   3   1       72.13       71.45      1.84 o
   9   3   1      293.38      283.89      6.58 o
  10   3   1        1.83        0.92      0.37 o
  -9   4   1      311.17      276.85      4.22 o
  -8   4   1       87.39       92.14      2.23 o
  -7   4   1      515.83      546.16      7.82 o
  -6   4   1     1215.73     1248.27     13.81 o
  -5   4   1     1486.76     1451.37     16.89 o
  -4   4   1     1423.35     1348.93     13.42 o
  -3   4   1     2134.08     2289.26     21.73 o
  -2   4   1      293.60      358.99      4.15 o
  -1   4   1      109.86      121.62      1.92 o
   0   4   1     4235.78     4267.42     35.33 o
   1   4   1     3663.05     3591.68     36.89 o
   2   4   1     4775.19     4700.89     48.85 o
   3   4   1     1434.56     1407.02     13.00 o
   4   4   1     2591.56     2420.03     21.63 o
   5   4   1      613.63      547.23      6.85 o
   6   4   1      146.91      139.20      2.96 o
   7   4   1      740.17      810.98      9.07 o
   8   4   1       28.10       35.71      1.52 o
   9   4   1      144.83      153.01      2.79 o
  10   4   1      115.83      110.46      2.61 o
  -8   5   1       54.34       53.28      1.32 o
  -7   5   1       62.78       51.97      1.64 o
  -6   5   1     1112.15     1158.95     13.19 o
  -5   5   1      867.99      867.21      9.84 o
  -4   5   1     2184.32     2148.06     26.33 o
  -3   5   1      122.27      101.96      3.22 o
  -2   5   1      364.75      327.62      5.53 o
  -1   5   1     1536.90     1460.69     13.13 o
   0   5   1        7.26        6.62      0.52 o
   1   5   1       18.05       22.71      1.03 o
   2   5   1      182.37      255.89      4.62 o
   3   5   1     1623.95     1558.85     20.14 o
   4   5   1      351.30      356.22      4.85 o
   5   5   1     2358.45     2466.17     26.78 o
   6   5   1      197.69      186.21      4.03 o
   7   5   1     1136.02     1115.09     13.61 o
   8   5   1      439.85      443.40      6.85 o
   9   5   1       22.67       14.59      0.97 o
  10   5   1        8.47        7.07      0.61 o
  -8   6   1        3.08        3.51      0.43 o
  -7   6   1       40.93       38.99      1.18 o
  -6   6   1        5.26        9.94      0.74 o
  -5   6   1      251.13      262.91      4.23 o
  -4   6   1      819.57      819.94      7.81 o
  -3   6   1      977.13      955.51     12.41 o
  -2   6   1     1312.87     1292.45     13.31 o
  -1   6   1     2512.33     2433.01     24.10 o
   0   6   1      667.99      632.16      6.05 o
   1   6   1     2751.33     3069.15     29.49 o
   2   6   1      445.16      468.01      5.95 o
   3   6   1       21.84       31.45      1.22 o
   4   6   1       73.35       77.40      2.12 o
   5   6   1      834.53      826.23     12.34 o
   6   6   1      801.34      795.18      8.43 o
   7   6   1       68.59       67.12      2.42 o
   8   6   1     1375.94     1423.52     14.94 o
   9   6   1      432.01      479.05      8.03 o
  10   6   1      286.14      295.00      4.96 o
  -7   7   1       62.50       70.07      1.60 o
  -6   7   1       33.10       32.44      1.40 o
  -5   7   1        0.42        1.74      0.57 o
  -4   7   1      227.88      230.91      3.78 o
  -3   7   1      362.62      347.96      4.22 o
  -2   7   1      416.31      416.31      5.61 o
  -1   7   1     2433.94     2518.29     30.18 o
   0   7   1     2505.39     2414.11     22.00 o
   1   7   1     1164.32     1134.84     12.61 o
   2   7   1        2.83        5.94      0.70 o
   3   7   1      341.42      327.54      4.77 o
   4   7   1      411.56      417.53     12.45 o
   5   7   1      400.09      375.39      8.02 o
   6   7   1       79.34       82.02      1.64 o
   7   7   1      559.51      528.45      6.54 o
   8   7   1      193.00      193.31      4.03 o
   9   7   1      163.15      176.17      3.34 o
  10   7   1        2.65        2.08      0.75 o
  -7   8   1      565.06      581.44      7.89 o
  -6   8   1      620.79      626.93      9.61 o
  -5   8   1      940.03      959.28     10.75 o
  -4   8   1        6.18        5.14      0.57 o
  -3   8   1       50.18       59.96      1.49 o
  -2   8   1        2.34        3.11      0.48 o
  -1   8   1      184.79      178.73      3.39 o
   0   8   1     2402.87     2419.24     22.54 o
   1   8   1     1386.61     1331.72     17.15 o
   2   8   1      560.34      562.60      7.81 o
   3   8   1      478.00      468.79      6.23 o
   4   8   1      955.81      978.78     15.79 o
   5   8   1       44.93       41.49      1.27 o
   6   8   1      249.48      256.83      4.36 o
   7   8   1        0.65        1.16      0.35 o
   8   8   1      266.14      269.46      4.13 o
   9   8   1        0.51        1.08      0.39 o
  -6   9   1      729.64      727.75      8.03 o
  -5   9   1      267.21      288.35      3.86 o
  -4   9   1      406.94      429.42      5.52 o
  -3   9   1      385.17      396.93      4.97 o
  -2   9   1       22.24       26.41      0.87 o
  -1   9   1      268.77      274.59      3.13 o
   0   9   1        0.74        3.50      0.37 o
   1   9   1     2825.28     2912.15     29.63 o
   2   9   1        2.19        3.93      0.45 o
   3   9   1      888.59      887.92      8.45 o
   4   9   1     2335.06     2399.51     20.99 o
   5   9   1      424.65      429.11      5.25 o
   6   9   1      180.76      182.45      3.30 o
   7   9   1      148.64      159.10      2.85 o
   8   9   1       27.82       31.58      2.06 o
   9   9   1        9.18        7.74      1.22 o
  -5  10   1      832.61      838.28     10.19 o
  -4  10   1      145.16      150.32      2.72 o
  -3  10   1      784.17      800.34      8.93 o
  -2  10   1       12.91       12.98      0.86 o
  -1  10   1      197.84      204.34      3.09 o
   0  10   1     2671.69     2661.60     25.76 o
   1  10   1     1160.36     1161.67     11.63 o
   2  10   1      102.98      112.13      1.56 o
   3  10   1      324.31      323.50      3.50 o
   4  10   1     2426.98     2434.76     22.46 o
   5  10   1      122.06      122.57      1.89 o
   6  10   1      247.10      247.27      4.01 o
   7  10   1      356.47      386.40      8.05 o
   8  10   1        2.66        0.96      0.45 o
   9  10   1       59.54       53.92      2.38 o
  -5  11   1       23.69       25.97      0.82 o
  -4  11   1      260.73      256.48      4.47 o
  -3  11   1      981.41     1002.56     10.41 o
  -2  11   1     1913.19     1887.20     21.56 o
  -1  11   1      650.13      649.33      8.81 o
   0  11   1      214.87      208.58      3.29 o
   1  11   1       26.18       23.68      0.91 o
   2  11   1      335.51      325.53      3.85 o
   3  11   1       79.60       82.44      1.76 o
   4  11   1        0.42        1.68      0.32 o
   5  11   1      342.23      333.45      3.98 o
   6  11   1      130.05      130.31      2.21 o
   7  11   1      224.79      238.31      3.98 o
   8  11   1       80.02       81.97      2.03 o
  -4  12   1      121.26      114.18      3.97 o
  -3  12   1      398.10      385.83     12.57 o
  -2  12   1        1.60        2.68      0.39 o
  -1  12   1       34.62       35.35      1.08 o
   0  12   1      845.28      870.52     16.70 o
   1  12   1      491.99      483.53      6.00 o
   2  12   1     1014.76      984.09     10.53 o
   3  12   1       29.09       28.68      0.88 o
   4  12   1       12.29       12.48      0.63 o
   5  12   1        1.21        2.36      0.41 o
   6  12   1       97.29       93.14      2.45 o
   7  12   1        9.92       10.60      0.62 o
  -2  13   1       56.26       52.62      2.99 o
  -1  13   1      142.36      151.17      4.99 o
   0  13   1      683.98      684.79     12.10 o
   1  13   1       60.13       65.61      1.97 o
   2  13   1      121.10      130.30      2.22 o
   3  13   1     1195.37     1185.79     11.88 o
   4  13   1      255.24      255.10      3.43 o
   5  13   1       19.38       15.21      0.70 o
   6  13   1        6.43        9.03      0.75 o
   0  14   1      216.26      208.54     12.79 o
   1  14   1      121.59      114.08      2.79 o
   2  14   1      299.64      301.62      4.32 o
   3  14   1       50.46       49.78      2.69 o
   4  14   1       63.06       59.84      2.98 o
  -4 -13   2      354.20      364.90      5.23 o
  -3 -13   2      171.97      162.66      3.19 o
  -2 -13   2      159.65      163.38      2.75 o
  -1 -13   2      148.40      146.74      2.96 o
   0 -13   2        0.37        0.46      0.18 o
   1 -13   2        0.07       -0.20      0.47 o
  -6 -12   2       77.55       66.74      2.73 o
  -5 -12   2       15.84       18.34      0.86 o
  -4 -12   2      122.45      125.38      2.56 o
  -3 -12   2       97.94      102.81      2.28 o
  -2 -12   2      722.88      717.63      9.50 o
  -1 -12   2      602.06      634.81     10.39 o
   0 -12   2      102.91      107.73      2.46 o
   1 -12   2      172.52      171.00      3.04 o
   2 -12   2      144.46      139.24      5.37 o
   3 -12   2        8.30        6.87      0.89 o
  -7 -11   2      303.99      280.70      6.18 o
  -6 -11   2       11.84       11.75      0.69 o
  -5 -11   2       47.11       51.05      1.41 o
  -4 -11   2       10.14        8.02      0.68 o
  -3 -11   2      213.91      203.12      3.48 o
  -2 -11   2      472.79      465.57      5.94 o
  -1 -11   2      460.42      453.38      6.25 o
   0 -11   2      859.80      905.32     13.59 o
   1 -11   2       88.93       87.98      2.91 o
   2 -11   2      120.29      126.19      2.72 o
   3 -11   2      309.37      314.17      4.16 o
   4 -11   2       84.66       88.93      2.18 o
  -7 -10   2        1.08        1.27      0.40 o
  -6 -10   2      863.39      882.36     10.31 o
  -5 -10   2       11.29       15.47      0.93 o
  -4 -10   2        3.61        4.29      0.59 o
  -3 -10   2       80.63       80.48      1.60 o
  -2 -10   2      451.05      450.97      5.36 o
  -1 -10   2        1.29        1.11      0.35 o
   0 -10   2      358.32      338.54      5.28 o
   1 -10   2      901.00      919.85      9.76 o
   2 -10   2      451.42      468.73      6.31 o
   3 -10   2      721.86      724.97     10.98 o
   4 -10   2      129.80      133.33      2.97 o
   5 -10   2       44.38       47.80      2.69 o
  -8  -9   2      759.60      724.21      9.52 o
  -7  -9   2       32.39       26.13      1.45 o
  -6  -9   2      440.68      462.09      7.22 o
  -5  -9   2      557.40      549.51      7.59 o
  -4  -9   2      114.44      110.64      2.12 o
  -3  -9   2      518.75      508.66      5.65 o
  -2  -9   2      736.89      749.62      8.99 o
  -1  -9   2        2.07        3.51      0.58 o
   0  -9   2        2.51        1.52      0.57 o
   1  -9   2      343.79      346.25      4.28 o
   2  -9   2     1316.97     1357.28     14.60 o
   3  -9   2     1036.75     1099.12     12.10 o
   4  -9   2      480.73      479.27      7.23 o
   5  -9   2      634.58      647.19      7.92 o
   6  -9   2      250.43      251.46      3.61 o
  -8  -8   2       11.11        7.40      0.80 o
  -7  -8   2       48.97       52.63      1.67 o
  -6  -8   2        1.18        1.93      0.37 o
  -5  -8   2      660.68      699.40     11.63 o
  -4  -8   2     2650.28     2610.93     24.98 o
  -3  -8   2     1869.25     1856.75     15.99 o
  -2  -8   2       77.13       79.11      1.48 o
  -1  -8   2      435.68      439.89      4.76 o
   0  -8   2      157.81      169.43      2.23 o
   1  -8   2       60.30       47.05      1.13 o
   2  -8   2       51.20       53.79      1.36 o
   3  -8   2      220.25      214.29      3.31 o
   4  -8   2      479.35      527.60      6.73 o
   5  -8   2      340.37      345.02      6.41 o
   6  -8   2     1167.75     1185.32     12.50 o
   7  -8   2      351.33      317.82      4.74 o
  -9  -7   2      116.93      101.02      2.09 o
  -8  -7   2       33.19       30.26      1.03 o
  -7  -7   2       14.95       21.05      1.43 o
  -6  -7   2      640.92      643.42      7.95 o
  -5  -7   2      325.61      328.86      4.07 o
  -4  -7   2      988.26     1008.47     10.14 o
  -3  -7   2       57.92       66.11      2.26 o
  -2  -7   2       71.38       97.33      2.81 o
  -1  -7   2     1762.67     1829.33     19.78 o
   0  -7   2     3751.75     3794.47     39.71 o
   1  -7   2       69.50       76.99      3.53 o
   2  -7   2       58.47       57.91      1.42 o
   3  -7   2       63.10       68.62      1.68 o
   4  -7   2        0.64        0.01      0.39 o
   5  -7   2       40.87       55.29      1.75 o
   6  -7   2      435.78      452.39      5.57 o
   7  -7   2     1307.68     1296.98     15.39 o
  -9  -6   2      265.36      242.17      3.92 o
  -8  -6   2        2.28        5.54      0.56 o
  -7  -6   2      147.34      159.63      2.68 o
  -6  -6   2      518.02      476.99      7.32 o
  -5  -6   2      480.67      501.38      5.32 o
  -4  -6   2      350.07      329.42      9.35 o
  -3  -6   2     2669.67     2649.01    114.95 o
  -2  -6   2     2009.14     1970.37     23.05 o
  -1  -6   2      325.19      243.48      3.86 o
   0  -6   2     1560.38     1616.67     22.23 o
   1  -6   2     4419.09     4514.05     44.26 o
   2  -6   2     1032.87     1002.99     11.42 o
   3  -6   2      288.56      283.76      4.27 o
   4  -6   2        7.86        9.18      0.88 o
   5  -6   2       76.36       70.48      1.94 o
   6  -6   2      481.47      478.37      8.79 o
   7  -6   2       49.98       62.89      1.56 o
   8  -6   2      177.46      182.90      2.51 o
  -9  -5   2       28.03       32.40      1.16 o
  -8  -5   2      669.98      706.97      9.81 o
  -7  -5   2      256.67      250.49      3.72 o
  -6  -5   2      205.67      214.63      3.63 o
  -5  -5   2      156.65      133.70      2.74 o
  -4  -5   2     1201.71     1293.83     14.17 o
  -3  -5   2        5.89       11.80      1.59 o
  -2  -5   2      808.15      835.55     12.50 o
  -1  -5   2      491.85      437.20      6.39 o
   0  -5   2     2333.77     2329.56     22.53 o
   1  -5   2     6617.28     6801.77     71.16 o
   2  -5   2       15.90       45.33      1.45 o
   3  -5   2      265.77      228.69      3.84 o
   4  -5   2     1404.08     1448.90     19.05 o
   5  -5   2      307.76      289.39      4.41 o
   6  -5   2      272.70      276.86      4.20 o
   7  -5   2      258.00      253.24      3.88 o
   8  -5   2      160.52      176.02      3.34 o
  -9  -4   2       52.78       57.36      1.58 o
  -8  -4   2      331.24      359.33      5.59 o
  -7  -4   2     1020.62     1059.56     16.78 o
  -6  -4   2      400.38      397.20      5.77 o
  -5  -4   2     1258.79     1256.17     13.16 o
  -4  -4   2        7.76       19.46      1.27 o
  -3  -4   2     2481.56     2559.56     24.23 o
  -2  -4   2        3.50       17.91      1.14 o
  -1  -4   2      646.23      694.82      8.51 o
   0  -4   2     1447.20     1749.80     16.79 o
   1  -4   2      600.34      585.50      7.79 o
   2  -4   2     3738.29     3898.86     33.70 o
   3  -4   2      589.53      492.57      8.35 o
   4  -4   2     3435.13     3514.54     36.21 o
   5  -4   2      941.99      971.14      9.42 o
   6  -4   2     1082.84     1068.39     14.42 o
   7  -4   2      309.43      295.41      4.77 o
   8  -4   2       63.20       56.66      1.48 o
   9  -4   2        3.78        7.25      0.69 o
  -9  -3   2       36.34       30.54      1.39 o
  -8  -3   2      132.31      133.60      3.56 o
  -7  -3   2       57.02       56.21      1.58 o
  -6  -3   2     1463.38     1529.29     14.19 o
  -5  -3   2      767.59      731.17      9.47 o
  -4  -3   2      677.80      662.69      6.95 o
  -3  -3   2     4043.24     3996.39     34.19 o
  -2  -3   2     2113.21     2188.97     19.16 o
  -1  -3   2     3196.27     3646.24     31.83 o
   0  -3   2     1641.29     1706.26     16.31 o
   1  -3   2      734.29      782.83      8.79 o
   2  -3   2     1394.41     1481.30     14.03 o
   3  -3   2     1163.53     1089.46     10.91 o
   4  -3   2      643.03      596.33      9.33 o
   5  -3   2     1586.47     1554.22     18.15 o
   6  -3   2       16.79       14.28      1.06 o
   7  -3   2      707.55      747.03      9.97 o
   8  -3   2      750.27      749.81      8.91 o
   9  -3   2      163.57      157.46      2.64 o
  -9  -2   2      122.31      130.32      2.25 o
  -8  -2   2      252.29      230.37      4.58 o
  -7  -2   2       39.12       40.93      1.20 o
  -6  -2   2       36.96       33.34      1.11 o
  -5  -2   2       44.76       31.76      1.12 o
  -4  -2   2       93.20       71.23      1.50 o
  -3  -2   2     3493.10     3370.25     27.96 o
  -2  -2   2     4999.91     4901.12     42.75 o
  -1  -2   2     7871.64     7588.16     64.72 o
   0  -2   2     1228.08     1209.65     14.89 o
   1  -2   2      372.49      369.93      5.34 o
   2  -2   2      198.75      197.46      3.33 o
   3  -2   2     1035.84     1169.45     12.61 o
   4  -2   2      942.98      928.14      9.56 o
   5  -2   2      794.35      809.01     10.50 o
   6  -2   2     1496.29     1468.03     14.65 o
   7  -2   2      390.36      374.08      5.42 o
   8  -2   2      501.84      508.92      8.07 o
   9  -2   2       60.28       76.71      1.94 o
  -9  -1   2       46.69       54.64      1.54 o
  -8  -1   2     1243.01     1256.28     16.45 o
  -7  -1   2      783.35      793.68      8.33 o
  -6  -1   2       91.55      108.04      1.73 o
  -5  -1   2       71.29       76.47      1.76 o
  -4  -1   2      343.29      354.12      5.08 o
  -3  -1   2     3318.29     3441.25     32.85 o
  -2  -1   2       32.64       15.75      0.87 o
  -1  -1   2    12590.97    11158.29    209.68 o
   0  -1   2     4695.59     4483.11     40.57 o
   1  -1   2       64.55       38.53      1.56 o
   2  -1   2     4875.76     4668.14     40.99 o
   3  -1   2       31.19       26.69      0.85 o
   4  -1   2      515.46      502.70      5.81 o
   5  -1   2        0.78        2.43      0.36 o
   6  -1   2     1002.05     1010.72     12.78 o
   7  -1   2      509.03      469.04      6.42 o
   8  -1   2      245.95      245.61      5.04 o
   9  -1   2     1042.13     1086.17     15.26 o
  10  -1   2      316.30      292.64      7.89 o
  -9   0   2      369.05      400.56      5.47 o
  -8   0   2       36.42       36.36      1.29 o
  -7   0   2     2188.20     2199.99     27.91 o
  -6   0   2       18.62       22.05      0.72 o
  -5   0   2       14.39       16.82      0.90 o
  -4   0   2     4467.93     4543.81     39.87 o
  -3   0   2     4251.88     4551.66     43.11 o
  -2   0   2     1007.79      989.56      9.58 o
  -1   0   2     8104.55     7652.33     59.17 o
   0   0   2     4548.73     4369.33     83.10 o
   1   0   2      822.94      740.40     12.03 o
   2   0   2     5497.71     5146.09     46.32 o
   3   0   2     1317.18     1284.43     13.18 o
   4   0   2      162.90      152.49      2.37 o
   5   0   2     1225.00     1236.26     12.27 o
   6   0   2      157.60      164.61      3.87 o
   7   0   2       13.66       15.92      0.78 o
   8   0   2        0.59        1.41      0.40 o
   9   0   2      295.40      322.93      5.39 o
  10   0   2      162.65      160.08      4.97 o
  -9   1   2      106.42       93.87      3.34 o
  -8   1   2      291.50      322.00      6.54 o
  -7   1   2     1441.04     1492.32     15.60 o
  -6   1   2     1193.71     1178.10     13.45 o
  -5   1   2        7.80       21.38      0.89 o
  -4   1   2     6210.58     6226.21     56.02 o
  -3   1   2     2419.53     2572.79     22.92 o
  -2   1   2       10.55       24.08      0.85 o
  -1   1   2      363.97      455.07      6.18 o
   0   1   2      435.76      398.55     14.21 o
   1   1   2     7782.90     7802.30     81.30 o
   2   1   2     2359.44     2182.02     22.66 o
   3   1   2     8921.41     8522.93     79.23 o
   4   1   2     2627.76     2574.78     21.87 o
   5   1   2     1187.12     1146.44     12.19 o
   6   1   2      495.63      475.64      5.98 o
   7   1   2       69.34       66.05      1.38 o
   8   1   2       64.13       60.01      1.44 o
   9   1   2        7.28       10.49      0.76 o
  10   1   2       34.02       35.34      1.33 o
  -9   2   2       32.12       29.77      1.33 o
  -8   2   2       14.38       12.31      0.72 o
  -7   2   2      149.91      149.38      2.64 o
  -6   2   2      101.70       93.26      1.67 o
  -5   2   2     1811.76     1776.05     18.82 o
  -4   2   2     4009.34     4011.08     37.22 o
  -3   2   2     5185.32     5197.88     45.24 o
  -2   2   2      277.17      236.71      3.23 o
  -1   2   2     3519.18     3762.37     49.31 o
   0   2   2      334.15      385.25      7.30 o
   1   2   2     3202.13     3283.49     31.68 o
   2   2   2     4233.52     4163.12     38.76 o
   3   2   2     1111.80     1055.78      9.52 o
   4   2   2      210.57      162.31      2.46 o
   5   2   2      631.18      601.79      6.30 o
   6   2   2     1723.44     1733.92     18.27 o
   7   2   2      508.43      532.67      6.04 o
   8   2   2      463.78      467.43      5.34 o
   9   2   2       12.59       11.10      1.10 o
  10   2   2        3.34        4.85      0.69 o
  -9   3   2      312.15      271.79     11.05 o
  -8   3   2      146.60      155.65      2.40 o
  -7   3   2       16.17       17.70      1.08 o
  -6   3   2     1416.65     1414.05     18.13 o
  -5   3   2      137.45      138.37      4.41 o
  -4   3   2       33.94       18.93      1.12 o
  -3   3   2      167.70      125.72      2.13 o
  -2   3   2     2372.14     2260.91     27.62 o
  -1   3   2     1703.66     1798.47     19.45 o
   0   3   2    12191.58    11375.28     91.36 o
   1   3   2     5864.66     5519.63    106.47 o
   2   3   2      561.10      577.64      7.29 o
   3   3   2        7.72       10.78      0.62 o
   4   3   2      133.69      132.91      2.32 o
   5   3   2      425.26      384.29      4.72 o
   6   3   2      341.34      351.10      5.81 o
   7   3   2     2275.68     2282.60     22.75 o
   8   3   2     1143.20     1180.42     14.78 o
   9   3   2      241.24      265.51      4.13 o
  10   3   2        1.31        2.71      0.62 o
  -8   4   2      270.61      282.03      3.70 o
  -7   4   2       10.99        8.20      0.64 o
  -6   4   2     1046.52     1013.32     10.02 o
  -5   4   2       17.02       27.18      1.36 o
  -4   4   2      171.28      170.06      3.22 o
  -3   4   2     1800.76     1945.32     20.82 o
  -2   4   2     3971.07     4173.95     57.96 o
  -1   4   2     1749.16     1602.79     15.43 o
   0   4   2      201.01      143.16      2.51 o
   1   4   2     3800.38     3718.90     48.38 o
   2   4   2     1739.42     1761.52     17.38 o
   3   4   2      772.67      759.59      7.16 o
   4   4   2     1798.73     2013.48     20.45 o
   5   4   2      315.81      382.53      5.92 o
   6   4   2        7.39        5.68      1.02 o
   7   4   2       72.68       77.82      2.34 o
   8   4   2      341.23      321.74      4.59 o
   9   4   2      347.02      342.90      4.47 o
  10   4   2      336.54      360.46      6.83 o
  -8   5   2      736.27      712.14      7.86 o
  -7   5   2      730.51      704.00      8.77 o
  -6   5   2      387.03      400.13      5.20 o
  -5   5   2      642.26      625.40      6.99 o
  -4   5   2        5.85        8.75      1.02 o
  -3   5   2      748.59      797.55      8.82 o
  -2   5   2      520.89      492.14      5.59 o
  -1   5   2     2559.96     2684.71     23.87 o
   0   5   2     3133.90     3133.81     28.40 o
   1   5   2      780.05      635.34      7.07 o
   2   5   2     1836.68     1699.01     17.47 o
   3   5   2      324.90      274.25      3.89 o
   4   5   2      607.68      556.58      6.57 o
   5   5   2     2064.51     2175.71     26.34 o
   6   5   2      118.44      134.36      3.29 o
   7   5   2      340.89      352.42      5.09 o
   8   5   2        5.59        4.82      0.52 o
   9   5   2      208.40      208.45      4.21 o
  10   5   2       53.40       47.84      2.47 o
  -8   6   2       90.15       94.45      1.93 o
  -7   6   2     1176.38     1147.42     13.06 o
  -6   6   2      890.72      871.99     12.19 o
  -5   6   2      175.32      184.83      4.26 o
  -4   6   2      820.69      808.71      7.93 o
  -3   6   2      139.50      112.35      2.46 o
  -2   6   2       40.52       36.21      1.18 o
  -1   6   2      565.31      654.14      6.73 o
   0   6   2      138.15      125.82      2.89 o
   1   6   2     1254.68     1261.63     15.06 o
   2   6   2      373.00      309.90      4.52 o
   3   6   2     8498.58     9309.86    121.70 o
   4   6   2     1054.54     1025.59     12.89 o
   5   6   2      470.38      464.32      7.60 o
   6   6   2     1795.78     1816.47     18.45 o
   7   6   2        7.14        3.63      0.52 o
   8   6   2      125.42      110.13      2.25 o
   9   6   2        1.31        2.46      0.52 o
  10   6   2      270.12      249.05      5.46 o
  -7   7   2        6.28        3.63      0.42 o
  -6   7   2      984.46      984.03     11.96 o
  -5   7   2      356.34      366.53      5.41 o
  -4   7   2      600.87      611.19      9.08 o
  -3   7   2      917.62      915.52      8.82 o
  -2   7   2     1064.26     1029.43     11.08 o
  -1   7   2      801.20      815.15     10.40 o
   0   7   2       79.52       83.44      1.95 o
   1   7   2       90.54      126.42      2.63 o
   2   7   2      287.67      340.65      4.80 o
   3   7   2     1506.06     1569.85     17.04 o
   4   7   2      674.73      652.16     10.35 o
   5   7   2        5.74       13.64      1.12 o
   6   7   2      730.17      766.70      8.87 o
   7   7   2      547.92      572.03      9.34 o
   8   7   2      207.31      198.07      3.39 o
   9   7   2      522.24      535.09      7.45 o
  10   7   2       54.72       64.69      3.39 o
  -7   8   2        4.36        5.56      0.48 o
  -6   8   2        1.14        2.77      0.52 o
  -5   8   2     1012.86      987.05     12.14 o
  -4   8   2       75.13       81.35      1.87 o
  -3   8   2      890.17      882.44      9.54 o
  -2   8   2     1822.14     1864.57     17.15 o
  -1   8   2     2974.13     3004.68     33.24 o
   0   8   2       23.57       19.94      1.26 o
   1   8   2      404.07      387.51      6.26 o
   2   8   2       87.13      103.43      2.82 o
   3   8   2       12.12       16.56      1.06 o
   4   8   2      122.80      137.35      4.86 o
   5   8   2      814.18      767.18      8.02 o
   6   8   2     1251.12     1194.35     14.17 o
   7   8   2      189.84      196.55      2.99 o
   8   8   2      117.12      122.37      2.32 o
   9   8   2        8.65       10.17      0.73 o
  -6   9   2       13.85       13.99      0.51 o
  -5   9   2       32.93       33.38      1.26 o
  -4   9   2     1265.45     1259.25     15.01 o
  -3   9   2       19.04       18.32      0.86 o
  -2   9   2      591.77      569.62      6.06 o
  -1   9   2     1810.41     1830.54     16.31 o
   0   9   2      680.97      716.54      7.39 o
   1   9   2      237.61      212.71      4.70 o
   2   9   2     1412.27     1408.94     28.47 o
   3   9   2       57.12       67.02      1.26 o
   4   9   2      383.70      426.02      4.51 o
   5   9   2      238.85      250.90      3.88 o
   6   9   2        0.45        3.18      0.45 o
   7   9   2      210.20      216.27      3.98 o
   8   9   2      270.96      276.94      5.82 o
   9   9   2      200.26      191.62     10.13 o
  -5  10   2      627.32      617.77      8.36 o
  -4  10   2        9.11        6.40      0.49 o
  -3  10   2       34.49       30.26      0.99 o
  -2  10   2      527.27      520.98      6.89 o
  -1  10   2     2728.35     2707.18     25.65 o
   0  10   2       13.29       12.38      0.88 o
   1  10   2      312.66      327.36      4.78 o
   2  10   2     2944.10     2971.30     27.77 o
   3  10   2      597.64      590.12      5.53 o
   4  10   2      138.42      129.19      1.85 o
   5  10   2      990.85     1002.58      9.43 o
   6  10   2       84.06       81.83      1.90 o
   7  10   2      130.28      131.05      3.24 o
   8  10   2      141.53      136.68      2.64 o
   9  10   2       45.62       42.05      3.20 o
  -5  11   2      200.03      189.11     11.05 o
  -4  11   2      185.91      192.91      3.19 o
  -3  11   2      217.59      222.88      3.42 o
  -2  11   2      311.22      342.82      5.38 o
  -1  11   2       73.76       85.16      1.82 o
   0  11   2      408.06      398.19      6.27 o
   1  11   2        1.14        2.29      0.45 o
   2  11   2     1151.04     1171.94     12.13 o
   3  11   2      488.64      452.89      5.24 o
   4  11   2      428.60      412.64      4.21 o
   5  11   2      188.13      190.83      2.56 o
   6  11   2      106.14      111.99      2.11 o
   7  11   2        6.22        5.39      0.56 o
   8  11   2       91.63       88.15      3.49 o
  -4  12   2      477.04      431.34      8.08 o
  -3  12   2      542.85      571.01     20.78 o
  -2  12   2      247.23      246.67      3.88 o
  -1  12   2       14.70       10.75      0.85 o
   0  12   2       38.84       42.05      1.23 o
   1  12   2       64.53       67.11      1.64 o
   2  12   2        0.68        3.19      0.47 o
   3  12   2      274.04      279.95      3.33 o
   4  12   2      417.65      414.87      4.40 o
   5  12   2        5.48        7.95      0.47 o
   6  12   2      132.19      134.52      2.30 o
   7  12   2      417.26      423.14      5.67 o
  -2  13   2      936.41      963.36     17.09 o
  -1  13   2      650.07      630.32     27.23 o
   0  13   2      355.21      351.64      8.17 o
   1  13   2       35.90       29.54      1.32 o
   2  13   2      343.26      342.00      4.48 o
   3  13   2       83.99       77.83      1.60 o
   4  13   2      121.88      122.05      1.98 o
   5  13   2      216.21      214.72      2.96 o
   6  13   2      194.96      206.37      3.33 o
   7  13   2      202.81      201.26      5.28 o
  -1  14   2      144.37      141.55      4.31 o
   0  14   2      428.10      395.76     70.31 o
   1  14   2      209.04      206.56      5.58 o
   2  14   2       34.11       33.46      1.20 o
   3  14   2      577.01      541.38      7.11 o
   4  14   2      127.35      127.49      2.84 o
   5  14   2        0.18        0.24      0.28 o
  -3 -13   3       58.05       54.11      2.42 o
  -2 -13   3       25.37       23.46      0.77 o
  -1 -13   3       43.63       36.28      0.94 o
   0 -13   3      188.36      171.47      4.45 o
  -5 -12   3       90.24       77.62      2.92 o
  -4 -12   3      400.28      389.91      6.08 o
  -3 -12   3      129.71      129.80      3.11 o
  -2 -12   3        7.90        6.93      0.77 o
  -1 -12   3        2.31        3.35      0.63 o
   0 -12   3       10.85       10.15      0.69 o
   1 -12   3      128.86      127.19      2.64 o
   2 -12   3      304.67      296.48      7.04 o
  -6 -11   3       53.89       51.89      2.77 o
  -5 -11   3      157.40      165.41      3.01 o
  -4 -11   3      417.53      425.73      6.14 o
  -3 -11   3      629.91      620.18      7.53 o
  -2 -11   3      414.00      434.04      5.88 o
  -1 -11   3       99.83       97.90      2.18 o
   0 -11   3       23.06       22.22      1.50 o
   1 -11   3       31.53       26.75      1.22 o
   2 -11   3        3.78        6.01      0.87 o
   3 -11   3      370.29      362.94     11.41 o
   4 -11   3      487.35      449.28      8.16 o
  -7 -10   3      164.00      156.68      2.81 o
  -6 -10   3        0.39        0.77      0.34 o
  -5 -10   3      398.83      413.70      7.56 o
  -4 -10   3      126.78      123.91      2.11 o
  -3 -10   3       90.80       88.86      1.84 o
  -2 -10   3      654.77      665.15      9.18 o
  -1 -10   3      212.57      220.74      3.10 o
   0 -10   3      112.20      116.76      2.31 o
   1 -10   3      360.50      372.49      5.98 o
   2 -10   3        0.78        1.70      0.49 o
   3 -10   3       30.41       22.30      0.95 o
   4 -10   3       10.17       11.72      0.76 o
   5 -10   3      111.05      107.07      2.33 o
  -7  -9   3      609.37      613.50      9.27 o
  -6  -9   3       21.64       21.08      1.01 o
  -5  -9   3        9.69       11.59      0.84 o
  -4  -9   3      424.25      427.88      5.96 o
  -3  -9   3        9.75        9.29      0.63 o
  -2  -9   3      442.66      422.56      5.10 o
  -1  -9   3      536.31      516.30      6.13 o
   0  -9   3     1314.36     1325.60     14.56 o
   1  -9   3     1414.51     1419.37     15.71 o
   2  -9   3       91.95       95.61      2.09 o
   3  -9   3       35.02       42.37      1.52 o
   4  -9   3      350.64      335.50      5.06 o
   5  -9   3      219.23      196.44      4.70 o
   6  -9   3       11.70       12.71      2.78 o
  -8  -8   3      113.30      126.45      2.70 o
  -7  -8   3        1.09        1.34      0.48 o
  -6  -8   3      696.93      712.85      9.95 o
  -5  -8   3      140.41      142.31      2.59 o
  -4  -8   3      177.75      175.68      2.79 o
  -3  -8   3        0.08        1.12      0.49 o
  -2  -8   3       20.31       22.35      0.82 o
  -1  -8   3     1830.50     1822.70     17.37 o
   0  -8   3      604.13      650.71      6.87 o
   1  -8   3     1007.60      993.52     10.38 o
   2  -8   3     1163.47     1187.74     12.93 o
   3  -8   3      390.39      413.81      5.55 o
   4  -8   3      480.96      480.60      6.07 o
   5  -8   3      125.12      129.32      3.20 o
   6  -8   3      248.98      244.03      4.16 o
  -8  -7   3        1.26        2.04      0.34 o
  -7  -7   3      232.96      252.61      4.41 o
  -6  -7   3     1353.73     1343.93     32.47 o
  -5  -7   3     2164.98     2071.18     21.33 o
  -4  -7   3       15.35       19.95      1.08 o
  -3  -7   3      212.71      223.61      2.76 o
  -2  -7   3       34.44       34.66      1.66 o
  -1  -7   3      226.37      259.69      6.34 o
   0  -7   3      585.63      623.21     10.62 o
   1  -7   3      123.41      119.88      2.51 o
   2  -7   3      610.55      585.31      6.22 o
   3  -7   3      373.93      383.86      5.27 o
   4  -7   3     1021.07     1055.21     17.18 o
   5  -7   3     1773.29     1759.40     20.50 o
   6  -7   3      484.35      505.17      8.27 o
   7  -7   3        4.12        7.35      0.56 o
  -9  -6   3      103.59       98.74      3.58 o
  -8  -6   3      392.53      417.49      8.54 o
  -7  -6   3      495.12      494.78      8.84 o
  -6  -6   3      106.54      102.50      3.10 o
  -5  -6   3        6.71        7.11      0.64 o
  -4  -6   3      767.35      749.02      9.85 o
  -3  -6   3      182.96      149.93      4.84 o
  -2  -6   3     1251.67     1224.62     17.94 o
  -1  -6   3      775.64      792.19      9.31 o
   0  -6   3      447.42      456.92      7.65 o
   1  -6   3     1616.55     1714.70     16.96 o
   2  -6   3       29.67       22.06      1.06 o
   3  -6   3      220.21      208.43      2.93 o
   4  -6   3     1315.55     1304.38     14.83 o
   5  -6   3      756.63      786.96      9.70 o
   6  -6   3      476.14      483.95      6.68 o
   7  -6   3      630.15      670.90     10.29 o
   8  -6   3        9.59        9.92      0.79 o
  -9  -5   3      151.88      144.58     10.10 o
  -8  -5   3      120.35      122.40      2.44 o
  -7  -5   3      197.19      181.56      3.00 o
  -6  -5   3       25.73       26.39      0.96 o
  -5  -5   3      158.85      141.62      3.08 o
  -4  -5   3     3011.54     3080.47     35.32 o
  -3  -5   3      612.23      566.98      8.94 o
  -2  -5   3      351.06      310.92      5.74 o
  -1  -5   3     3549.47     3604.39     42.43 o
   0  -5   3      423.36      392.26      7.53 o
   1  -5   3     1866.43     1908.60     19.13 o
   2  -5   3        2.87        3.85      0.63 o
   3  -5   3      303.21      317.34      5.39 o
   4  -5   3      154.89      136.72      2.61 o
   5  -5   3      318.21      307.23      4.31 o
   6  -5   3      208.09      219.67      4.40 o
   7  -5   3      510.68      519.49      7.76 o
   8  -5   3      801.94      841.24     10.51 o
  -9  -4   3      236.39      238.93      4.96 o
  -8  -4   3      532.50      532.50      9.92 o
  -7  -4   3       44.49       49.63      1.59 o
  -6  -4   3       47.30       49.43      1.45 o
  -5  -4   3        0.07        1.84      0.41 o
  -4  -4   3      168.31      200.13      3.29 o
  -3  -4   3     3380.80     3551.46     38.12 o
  -2  -4   3     2593.49     2528.70     28.42 o
  -1  -4   3     7026.72     7259.26     80.21 o
   0  -4   3      339.72      256.83      4.51 o
   1  -4   3        4.49       21.41      1.67 o
   2  -4   3     2461.41     2538.94     23.59 o
   3  -4   3     1080.86     1081.80     14.67 o
   4  -4   3      153.25      159.56      3.00 o
   5  -4   3       68.49       71.19      1.54 o
   6  -4   3     1196.94     1204.85     13.65 o
   7  -4   3      156.20      156.93      2.81 o
   8  -4   3      363.50      373.63      4.46 o
   9  -4   3      416.13      420.00      6.19 o
  -9  -3   3      176.42      187.08      3.85 o
  -8  -3   3      220.85      232.64      3.59 o
  -7  -3   3      635.37      623.35      7.94 o
  -6  -3   3       33.54       39.79      1.50 o
  -5  -3   3      600.65      610.23      7.98 o
  -4  -3   3      392.52      501.21      7.33 o
  -3  -3   3     1032.63     1153.46     11.41 o
  -2  -3   3      238.84      295.90      3.66 o
  -1  -3   3      180.88      295.50      4.23 o
   0  -3   3     5313.18     5529.05     51.26 o
   1  -3   3      828.74      701.90      7.49 o
   2  -3   3     2040.67     1967.11     22.76 o
   3  -3   3     2100.49     2215.17     20.63 o
   4  -3   3     1029.78      984.34     11.27 o
   5  -3   3        3.19        6.33      0.97 o
   6  -3   3      525.39      527.48      6.53 o
   7  -3   3       23.59       20.09      0.87 o
   8  -3   3       37.91       36.50      1.28 o
   9  -3   3      196.57      202.21      4.28 o
  -9  -2   3       68.48       67.68      1.88 o
  -8  -2   3      488.68      489.37     10.13 o
  -7  -2   3      119.83      125.39      2.52 o
  -6  -2   3     1415.19     1424.56     13.06 o
  -5  -2   3     2642.00     2625.30     26.13 o
  -4  -2   3     1503.53     1538.57     15.21 o
  -3  -2   3      143.68      204.40      3.65 o
  -2  -2   3     4236.70     4538.46     40.29 o
  -1  -2   3     5837.58     6137.79     59.04 o
   0  -2   3      136.14      138.01      2.24 o
   1  -2   3     1252.98     1218.27     12.29 o
   2  -2   3     1306.13     1202.16     11.55 o
   3  -2   3     3191.25     3095.09     26.55 o
   4  -2   3     1097.67     1060.04     11.52 o
   5  -2   3     2502.08     2487.76     25.81 o
   6  -2   3       30.82       36.58      1.24 o
   7  -2   3     1301.44     1313.06     13.77 o
   8  -2   3       20.15       19.84      1.04 o
   9  -2   3       97.28       89.70      2.10 o
  -9  -1   3        1.42        1.86      0.31 o
  -8  -1   3      573.09      567.70      9.12 o
  -7  -1   3        8.08       10.22      0.68 o
  -6  -1   3      199.83      201.95      2.67 o
  -5  -1   3     2648.38     2688.68     25.41 o
  -4  -1   3      606.98      541.29      6.02 o
  -3  -1   3     2930.95     2885.61     25.51 o
  -2  -1   3       50.33       43.17      1.15 o
  -1  -1   3     1927.56     1890.99     21.22 o
   0  -1   3      279.31      326.95      5.04 o
   1  -1   3       96.05       92.69      2.73 o
   2  -1   3     1102.82     1136.12     10.81 o
   3  -1   3      174.96      123.44      2.90 o
   4  -1   3     3266.25     3285.62     31.86 o
   5  -1   3     2191.50     2131.05     21.45 o
   6  -1   3      840.99      825.26     11.04 o
   7  -1   3      303.69      290.48      4.23 o
   8  -1   3      615.29      633.57      9.41 o
   9  -1   3       23.21       23.34      1.17 o
  10  -1   3      226.46      201.47      3.52 o
  -9   0   3     1206.21     1152.04     14.12 o
  -8   0   3       13.43       13.01      0.79 o
  -7   0   3      289.81      310.68      3.99 o
  -6   0   3     1058.65     1118.33     12.22 o
  -5   0   3     2040.21     2131.56     21.64 o
  -4   0   3     1421.65     1337.39     11.80 o
  -3   0   3      388.49      312.23      4.11 o
  -2   0   3     1987.01     1992.87     17.22 o
  -1   0   3     1461.45     1342.36     14.90 o
   0   0   3    14785.67    13307.71    151.16 o
   1   0   3      629.19      616.19      8.05 o
   2   0   3      570.36      576.96      6.47 o
   3   0   3       19.19       24.21      0.76 o
   4   0   3      128.63      113.45      2.45 o
   5   0   3       20.13       14.29      1.45 o
   6   0   3     1533.53     1507.93     16.88 o
   7   0   3     3340.30     3326.27     34.70 o
   8   0   3      107.66      104.42      1.99 o
   9   0   3      800.82      830.65     10.63 o
  10   0   3       63.94       70.90      1.72 o
  -9   1   3      247.44      233.09      4.44 o
  -8   1   3      209.94      214.73      5.96 o
  -7   1   3        1.73        4.13      0.47 o
  -6   1   3      218.74      210.33      2.82 o
  -5   1   3      174.72      191.60      3.82 o
  -4   1   3     2851.98     3043.32     30.64 o
  -3   1   3       35.65       21.30      0.88 o
  -2   1   3     2212.94     2058.83     18.86 o
  -1   1   3     1151.69     1111.33     10.15 o
   0   1   3     2801.17     2794.94     34.78 o
   1   1   3     4742.80     4444.78     49.41 o
   2   1   3     1213.67     1159.98     14.43 o
   3   1   3      179.90      245.97      3.67 o
   4   1   3       20.42       15.97      0.76 o
   5   1   3        7.15       10.48      0.81 o
   6   1   3       27.26       29.17      1.33 o
   7   1   3     1467.99     1503.36     13.98 o
   8   1   3      216.75      220.38      3.16 o
   9   1   3       82.26       88.95      3.00 o
  10   1   3     1107.87     1097.72     14.51 o
  -9   2   3      614.16      504.80     19.80 o
  -8   2   3      176.27      190.92      3.26 o
  -7   2   3      270.19      272.02      3.77 o
  -6   2   3      569.60      554.91      5.95 o
  -5   2   3      266.95      272.22      4.05 o
  -4   2   3     3411.20     3595.50     35.92 o
  -3   2   3     1209.49     1260.20     12.91 o
  -2   2   3      409.24      387.79      4.66 o
  -1   2   3      359.55      315.09      5.37 o
   0   2   3     2538.89     2349.77     24.71 o
   1   2   3     6821.09     6284.13    202.92 o
   2   2   3     1275.35     1220.95     14.74 o
   3   2   3     4151.15     4084.41     36.87 o
   4   2   3      378.79      323.89      3.92 o
   5   2   3       89.28       75.91      1.88 o
   6   2   3       68.79       72.69      2.09 o
   7   2   3       54.49       66.05      1.50 o
   8   2   3      774.62      768.30      7.79 o
   9   2   3       40.15       35.21      1.15 o
  10   2   3       79.31       82.70      2.56 o
  -9   3   3       22.88       27.40      1.87 o
  -8   3   3      263.74      266.94      4.01 o
  -7   3   3      604.16      603.02      9.34 o
  -6   3   3     2276.90     2264.53     21.79 o
  -5   3   3     2361.17     2325.09     20.98 o
  -4   3   3       90.07       74.97      2.13 o
  -3   3   3       94.62       96.20      2.03 o
  -2   3   3      258.40      346.77      5.24 o
  -1   3   3     1390.21     1461.45     13.25 o
   0   3   3     2338.63     2267.38     24.54 o
   1   3   3     2841.59     2731.55     43.89 o
   2   3   3     3193.97     3199.23     35.27 o
   3   3   3      827.63      743.65      7.46 o
   4   3   3     3272.18     3299.65     28.82 o
   5   3   3     1104.31     1073.91     10.54 o
   6   3   3     2062.27     2125.51     24.33 o
   7   3   3        0.60        1.13      0.34 o
   8   3   3        4.33        6.29      0.52 o
   9   3   3      192.40      184.19      3.13 o
  10   3   3        0.65        1.76      0.42 o
  -8   4   3      404.22      367.61      4.85 o
  -7   4   3      259.94      258.22      4.31 o
  -6   4   3        3.21        2.52      0.38 o
  -5   4   3       29.16       31.21      0.87 o
  -4   4   3     1044.50     1011.61     12.74 o
  -3   4   3     1113.30     1069.08     10.61 o
  -2   4   3     3475.29     3688.66     34.47 o
  -1   4   3       14.64       17.93      1.38 o
   0   4   3     2264.73     2310.71     20.24 o
   1   4   3      209.13      218.19      3.83 o
   2   4   3     1431.74     1441.48     14.95 o
   3   4   3      260.05      227.37      3.07 o
   4   4   3      197.74      171.11      3.02 o
   5   4   3     2534.34     2615.67     34.84 o
   6   4   3      466.55      434.18      6.80 o
   7   4   3      564.79      597.03      7.59 o
   8   4   3      174.60      191.61      3.04 o
   9   4   3      350.76      347.25      4.90 o
  10   4   3       80.30       76.35      1.97 o
  -8   5   3      493.32      448.29      5.08 o
  -7   5   3       59.07       55.52      1.50 o
  -6   5   3      309.08      305.35      4.62 o
  -5   5   3      516.21      524.72      7.34 o
  -4   5   3     1577.62     1651.95     15.66 o
  -3   5   3     1897.15     1859.94     21.17 o
  -2   5   3     1139.64     1007.97     10.42 o
  -1   5   3     1939.00     1849.65     17.41 o
   0   5   3     1851.69     1805.27     26.95 o
   1   5   3     2426.24     2757.75     30.25 o
   2   5   3     2328.49     2705.45     26.78 o
   3   5   3      124.08      134.69      2.92 o
   4   5   3       14.38       10.93      0.74 o
   5   5   3     1292.77     1326.67     13.63 o
   6   5   3      272.28      255.22      4.74 o
   7   5   3      726.04      685.43      7.37 o
   8   5   3      963.12      958.23     10.12 o
   9   5   3       72.16       85.45      2.02 o
  10   5   3      475.40      457.84      6.06 o
  -8   6   3      298.17      266.82      6.24 o
  -7   6   3       27.46       28.40      1.58 o
  -6   6   3       30.94       37.89      1.49 o
  -5   6   3        0.13        1.69      0.47 o
  -4   6   3      214.49      198.90      2.54 o
  -3   6   3      289.98      298.72      4.25 o
  -2   6   3     3164.56     3259.54     31.14 o
  -1   6   3     1953.57     1945.02     18.12 o
   0   6   3        4.84       17.51      0.75 o
   1   6   3     1055.86     1038.75     11.87 o
   2   6   3     1170.33     1238.77     14.25 o
   3   6   3        6.19       17.37      1.25 o
   4   6   3      998.48     1189.34     15.42 o
   5   6   3      325.29      365.65      7.35 o
   6   6   3     1056.44     1099.94     14.87 o
   7   6   3       40.62       42.99      1.43 o
   8   6   3      132.44      130.66      2.71 o
   9   6   3      132.63      120.53      3.01 o
  10   6   3       96.47      101.00      2.47 o
  -7   7   3      293.93      314.69      5.45 o
  -6   7   3      154.80      158.61      4.15 o
  -5   7   3      138.24      145.21      3.34 o
  -4   7   3       33.41       25.27      1.12 o
  -3   7   3      489.91      533.14      5.63 o
  -2   7   3       10.85        5.19      0.95 o
  -1   7   3      402.03      363.24      4.30 o
   0   7   3      463.53      447.55      5.69 o
   1   7   3     5212.71     5615.43     55.89 o
   2   7   3     2788.38     2856.60     34.46 o
   3   7   3     1260.44     1266.13     17.27 o
   4   7   3      833.18      779.25     11.74 o
   5   7   3      823.21      860.27     12.67 o
   6   7   3       10.13       11.10      0.83 o
   7   7   3       44.66       39.05      1.29 o
   8   7   3       13.71       13.24      0.92 o
   9   7   3      362.93      384.29      5.27 o
  10   7   3      104.77      104.11      4.53 o
  -7   8   3      634.39      626.80     15.55 o
  -6   8   3      475.00      507.28      6.42 o
  -5   8   3      224.01      212.30      3.40 o
  -4   8   3     1328.39     1376.97     16.38 o
  -3   8   3      194.23      190.72      3.83 o
  -2   8   3       58.27       69.96      1.94 o
  -1   8   3       27.15       35.05      1.66 o
   0   8   3      216.09      187.14      3.48 o
   1   8   3     1428.65     1510.34     17.49 o
   2   8   3       28.29       22.84      1.21 o
   3   8   3      521.73      477.79      7.25 o
   4   8   3     1639.39     1702.10     19.10 o
   5   8   3       75.58       69.95      1.45 o
   6   8   3      610.14      573.01      7.86 o
   7   8   3      417.42      399.11      6.39 o
   8   8   3       19.86       13.02      0.87 o
   9   8   3        4.34        3.17      0.45 o
  10   8   3      213.63      223.05      6.10 o
  -6   9   3      609.17      593.50      6.63 o
  -5   9   3      124.39      142.21      2.76 o
  -4   9   3      486.06      491.67      6.31 o
  -3   9   3     2419.35     2450.88     31.92 o
  -2   9   3       85.59       86.48      2.18 o
  -1   9   3      690.86      687.00      7.85 o
   0   9   3      211.85      222.04      3.06 o
   1   9   3       31.96       37.68      1.33 o
   2   9   3      124.35      128.28      4.79 o
   3   9   3      430.64      429.88      6.62 o
   4   9   3      598.29      586.89      5.92 o
   5   9   3      573.36      569.84      6.91 o
   6   9   3      259.08      264.03      3.61 o
   7   9   3        1.21        1.38      0.68 o
   8   9   3      103.24       97.31      2.87 o
   9   9   3       95.92      103.69      3.90 o
  -5  10   3       78.50       67.82      1.52 o
  -4  10   3        5.52        7.97      0.91 o
  -3  10   3     2591.47     2600.48     30.98 o
  -2  10   3      587.94      586.07      7.15 o
  -1  10   3       52.31       44.12      1.42 o
   0  10   3     3905.65     3915.34     40.81 o
   1  10   3        0.69        2.16      0.44 o
   2  10   3       42.40       44.58      1.25 o
   3  10   3      177.05      189.64      2.31 o
   4  10   3       64.27       73.97      1.33 o
   5  10   3       86.70       96.67      1.74 o
   6  10   3      546.64      583.07     11.22 o
   7  10   3      843.02      825.55     13.08 o
   8  10   3      342.94      334.83      6.04 o
   9  10   3      120.33      119.30      2.79 o
  -5  11   3        2.01        2.88      0.67 o
  -4  11   3       69.39       74.60      1.45 o
  -3  11   3      517.98      541.47      8.18 o
  -2  11   3      825.97      810.49     11.08 o
  -1  11   3      162.22      157.34      2.55 o
   0  11   3      170.66      184.19      3.34 o
   1  11   3     1848.64     1826.58     18.91 o
   2  11   3      103.91      102.55      2.05 o
   3  11   3      534.13      522.19      5.72 o
   4  11   3       97.44       98.53      1.54 o
   5  11   3       16.42       16.70      0.87 o
   6  11   3        5.28        4.93      0.50 o
   7  11   3      140.05      139.26      5.15 o
   8  11   3      282.87      285.13      4.13 o
   9  11   3       37.92       47.35      2.30 o
  -4  12   3      156.51      139.82      4.07 o
  -3  12   3        0.05       -0.04      0.93 o
  -2  12   3       99.71      113.07      3.54 o
  -1  12   3      542.70      544.99      6.83 o
   0  12   3      158.02      152.70      2.53 o
   1  12   3      168.18      167.22      2.78 o
   2  12   3     2059.49     2005.32     18.80 o
   3  12   3       12.97       13.53      0.61 o
   4  12   3      196.38      199.38      2.35 o
   5  12   3       24.36       21.61      0.71 o
   6  12   3       29.20       28.13      1.04 o
   7  12   3        4.33        5.73      0.53 o
   8  12   3        3.91        7.63      0.60 o
  -2  13   3        5.23        3.16      0.77 o
  -1  13   3        7.24        4.95      0.51 o
   0  13   3       57.88       55.71      1.59 o
   1  13   3       64.77       66.43      1.73 o
   2  13   3      210.76      224.46      3.46 o
   3  13   3      340.94      338.04      3.98 o
   4  13   3      104.63      110.73      1.96 o
   5  13   3      189.96      191.45      2.87 o
   6  13   3       93.66       93.67      2.60 o
   7  13   3      104.84      105.73      2.36 o
  -1  14   3       19.01       18.24      1.53 o
   0  14   3       34.27       27.63      3.07 o
   1  14   3       21.48       21.43      1.20 o
   2  14   3        2.38        3.55      0.46 o
   3  14   3      247.08      243.81      7.92 o
   4  14   3      450.65      454.67      6.83 o
   5  14   3      134.77      130.31      4.67 o
   2  15   3       42.10       38.82      2.11 o
   3  15   3       28.60       20.85      1.63 o
  -4 -12   4        2.11        2.95      0.67 o
  -3 -12   4       63.10       59.17      2.46 o
  -2 -12   4       76.77       73.32      4.39 o
  -1 -12   4      588.68      575.17     15.92 o
   0 -12   4      810.45      799.19     10.57 o
   1 -12   4       87.09       91.37      2.02 o
  -5 -11   4       58.41       49.09      2.18 o
  -4 -11   4        1.90        3.07      0.44 o
  -3 -11   4       11.21       11.17      0.64 o
  -2 -11   4      202.87      211.45      3.71 o
  -1 -11   4       31.46       26.43      1.16 o
   0 -11   4      276.18      270.81      6.24 o
   1 -11   4      536.13      586.11      8.89 o
   2 -11   4      232.63      240.05      4.35 o
   3 -11   4      341.28      310.95     18.24 o
  -6 -10   4      285.46      269.86     15.51 o
  -5 -10   4      101.80      101.60      1.91 o
  -4 -10   4      568.93      580.63      7.94 o
  -3 -10   4      297.35      294.91      4.34 o
  -2 -10   4       31.44       29.16      1.71 o
  -1 -10   4       44.60       49.64      1.39 o
   0 -10   4        0.45        1.26      0.36 o
   1 -10   4      476.97      500.36      7.12 o
   2 -10   4      296.98      320.76      5.98 o
   3 -10   4      827.41      799.46     11.64 o
   4 -10   4      799.34      815.84     11.16 o
  -7  -9   4      152.57      157.24      2.89 o
  -6  -9   4      305.86      319.56      5.59 o
  -5  -9   4      183.73      191.58      4.37 o
  -4  -9   4      100.19      108.70      2.08 o
  -3  -9   4       43.88       46.56      1.33 o
  -2  -9   4      522.99      552.31      7.75 o
  -1  -9   4      599.85      597.26      7.15 o
   0  -9   4      284.12      256.41      3.96 o
   1  -9   4        6.85       10.03      0.78 o
   2  -9   4        5.19       12.92      0.74 o
   3  -9   4      229.35      217.98      3.44 o
   4  -9   4      242.51      232.12      6.80 o
   5  -9   4      441.05      506.62      9.47 o
  -7  -8   4       12.24       11.31      0.88 o
  -6  -8   4       74.09       85.05      3.77 o
  -5  -8   4      209.35      217.28      3.66 o
  -4  -8   4      101.08      100.81      1.95 o
  -3  -8   4      555.45      541.84      6.09 o
  -2  -8   4      560.94      580.72      6.12 o
  -1  -8   4     1237.65     1209.84     14.52 o
   0  -8   4      528.54      500.98      5.91 o
   1  -8   4        3.48        3.19      0.60 o
   2  -8   4      526.11      510.53      7.11 o
   3  -8   4      130.27      128.63      2.33 o
   4  -8   4      207.62      203.84      3.31 o
   5  -8   4       28.35       34.09      1.50 o
   6  -8   4      521.01      560.74      9.84 o
  -8  -7   4      137.36      126.27      6.20 o
  -7  -7   4      153.29      151.18      2.97 o
  -6  -7   4      153.59      155.79      4.27 o
  -5  -7   4       37.60       40.75      1.39 o
  -4  -7   4      177.02      181.19      3.02 o
  -3  -7   4      827.36      827.73      8.95 o
  -2  -7   4     1367.52     1400.09     13.17 o
  -1  -7   4      971.85      982.05     10.67 o
   0  -7   4     1946.31     1937.03     18.32 o
   1  -7   4      855.06      870.38      7.96 o
   2  -7   4      176.65      167.04      2.53 o
   3  -7   4      658.49      628.08      8.17 o
   4  -7   4      126.44      120.58      4.86 o
   5  -7   4      140.15      136.56      2.82 o
   6  -7   4       44.49       50.39      2.15 o
   7  -7   4      332.77      338.69      6.24 o
  -8  -6   4      629.35      661.64     13.01 o
  -7  -6   4      458.85      450.40      5.96 o
  -6  -6   4        5.19        5.12      0.97 o
  -5  -6   4       48.09       42.19      1.29 o
  -4  -6   4        0.21        3.22      0.46 o
  -3  -6   4        7.26        7.23      0.64 o
  -2  -6   4       44.59       44.80      2.53 o
  -1  -6   4      807.12      785.73     13.14 o
   0  -6   4      137.43      118.51      3.38 o
   1  -6   4       64.78       50.51      1.80 o
   2  -6   4     2278.53     2307.38     22.41 o
   3  -6   4      578.49      600.46      6.35 o
   4  -6   4     1007.94     1015.27     11.38 o
   5  -6   4      439.17      439.51      6.48 o
   6  -6   4        1.54        1.10      0.43 o
   7  -6   4        1.97        3.20      0.42 o
   8  -6   4       77.41       78.01      2.94 o
  -8  -5   4        1.73        2.90      0.54 o
  -7  -5   4       23.42       21.78      1.15 o
  -6  -5   4      747.19      779.14     11.78 o
  -5  -5   4       43.34       36.33      1.36 o
  -4  -5   4     2688.14     2698.13     24.55 o
  -3  -5   4     1323.82     1365.33     16.34 o
  -2  -5   4      327.00      374.80      7.86 o
  -1  -5   4        1.27        2.49      0.78 o
   0  -5   4      254.28      238.03      4.99 o
   1  -5   4      743.01      743.11      8.33 o
   2  -5   4     1656.76     1558.71     15.69 o
   3  -5   4     3251.23     3255.81     34.45 o
   4  -5   4      149.89      150.66      3.33 o
   5  -5   4      912.01      884.02      9.20 o
   6  -5   4      429.16      442.18      5.33 o
   7  -5   4       98.46      102.83      2.44 o
   8  -5   4       66.24       55.94      2.11 o
  -9  -4   4       97.21       87.60      3.57 o
  -8  -4   4       58.64       72.76      1.64 o
  -7  -4   4      301.74      312.36      4.57 o
  -6  -4   4     1655.66     1700.76     16.10 o
  -5  -4   4      464.92      485.62      5.49 o
  -4  -4   4        7.33       11.60      0.81 o
  -3  -4   4     4705.61     4935.64     56.43 o
  -2  -4   4      311.82      296.05      5.75 o
  -1  -4   4       71.74      108.20      3.77 o
   0  -4   4      285.36      295.07      8.09 o
   1  -4   4      983.99     1092.47     12.77 o
   2  -4   4        6.62        5.50      0.85 o
   3  -4   4      477.65      414.94      5.08 o
   4  -4   4     3060.32     3129.68     36.71 o
   5  -4   4        6.35        7.69      0.60 o
   6  -4   4      739.16      759.11      8.91 o
   7  -4   4      833.60      825.24      9.09 o
   8  -4   4       61.72       67.71      1.55 o
   9  -4   4       22.41       18.52      0.89 o
  -9  -3   4       20.43       17.93      0.89 o
  -8  -3   4       22.89       24.60      0.95 o
  -7  -3   4      168.21      163.44      3.04 o
  -6  -3   4        1.47        1.98      0.49 o
  -5  -3   4     1250.08     1279.89     13.56 o
  -4  -3   4      393.23      376.17      5.03 o
  -3  -3   4      739.17      730.79      8.65 o
  -2  -3   4     4561.93     4566.05     41.13 o
  -1  -3   4      231.50      140.53      2.75 o
   0  -3   4       98.96       66.73      1.93 o
   1  -3   4     6264.09     6764.32     63.19 o
   2  -3   4      548.92      621.48      7.11 o
   3  -3   4       54.19       55.00      1.44 o
   4  -3   4      807.78      837.32      9.20 o
   5  -3   4     1715.88     1753.95     17.18 o
   6  -3   4      135.80      137.54      2.83 o
   7  -3   4      832.10      821.62      8.54 o
   8  -3   4      622.38      621.25      7.21 o
   9  -3   4      750.27      743.23     10.09 o
  -9  -2   4       58.37       62.66      3.05 o
  -8  -2   4        2.04        1.66      0.69 o
  -7  -2   4      368.60      375.41      5.06 o
  -6  -2   4       46.59       53.26      1.21 o
  -5  -2   4       67.45       75.45      1.57 o
  -4  -2   4        8.45       12.09      1.05 o
  -3  -2   4       73.81       37.59      1.27 o
  -2  -2   4     1416.90     1383.82     13.02 o
  -1  -2   4     4371.48     4576.50     41.31 o
   0  -2   4     5632.77     5621.14     47.75 o
   1  -2   4      459.75      406.50      4.69 o
   2  -2   4      556.65      519.67      6.27 o
   3  -2   4        1.02        4.29      0.72 o
   4  -2   4      338.25      341.87      5.04 o
   5  -2   4      149.68      137.38      2.48 o
   6  -2   4      301.96      285.91      4.38 o
   7  -2   4       88.87       88.07      2.60 o
   8  -2   4      461.88      457.50      6.46 o
   9  -2   4      683.63      664.38     10.26 o
  -9  -1   4       20.87       28.45      1.00 o
  -8  -1   4      341.68      374.93      6.02 o
  -7  -1   4      647.45      640.32      7.30 o
  -6  -1   4      802.29      778.12      8.18 o
  -5  -1   4      590.78      610.79      6.22 o
  -4  -1   4        0.81        4.28      0.68 o
  -3  -1   4      685.60      740.85      7.64 o
  -2  -1   4        0.72        6.54      0.63 o
  -1  -1   4      371.22      292.53      3.84 o
   0  -1   4      716.94      694.74      7.86 o
   1  -1   4     2638.10     2515.69     21.19 o
   2  -1   4      294.14      239.52      3.19 o
   3  -1   4     4193.62     4175.84     35.45 o
   4  -1   4      374.80      385.39      5.44 o
   5  -1   4     1167.11     1192.40     13.67 o
   6  -1   4       30.74       27.79      1.21 o
   7  -1   4      146.93      149.85      2.62 o
   8  -1   4       63.09       61.62      2.01 o
   9  -1   4      190.97      200.34      3.63 o
  10  -1   4      327.18      316.36      4.19 o
  -9   0   4       70.36       71.42      1.62 o
  -8   0   4        7.32       11.06      0.78 o
  -7   0   4     1297.39     1340.93     13.73 o
  -6   0   4      570.14      555.28      5.99 o
  -5   0   4     1417.90     1409.08     12.62 o
  -4   0   4      801.68      860.88      8.42 o
  -3   0   4      103.16       79.95      1.74 o
  -2   0   4     1115.30     1123.81     10.68 o
  -1   0   4      975.96      947.83     10.07 o
   0   0   4      718.79      720.43      8.97 o
   1   0   4     2758.70     2780.46     29.25 o
   2   0   4    11539.16    11395.34     88.55 o
   3   0   4     1149.31     1002.05      9.71 o
   4   0   4     2470.75     2372.40     22.83 o
   5   0   4      635.36      614.68      9.49 o
   6   0   4       75.57       58.92      2.51 o
   7   0   4        8.95       10.22      0.84 o
   8   0   4      429.69      427.18      5.62 o
   9   0   4       11.75       11.79      1.10 o
  10   0   4      176.43      170.85      3.80 o
  -9   1   4      401.63      342.24      5.34 o
  -8   1   4      150.25      138.08      3.16 o
  -7   1   4      224.75      232.66      4.06 o
  -6   1   4      820.71      824.53      8.30 o
  -5   1   4      145.09      133.08      1.94 o
  -4   1   4     1050.37      987.91     10.29 o
  -3   1   4      703.17      689.42      7.86 o
  -2   1   4      434.90      415.72      4.75 o
  -1   1   4     3924.90     3967.27     31.65 o
   0   1   4       10.90       16.52      1.19 o
   1   1   4        6.96       11.78      0.85 o
   2   1   4      199.80      180.68      2.97 o
   3   1   4       55.36       92.70      1.62 o
   4   1   4        3.36       15.66      0.79 o
   5   1   4     4914.52     5148.67     56.43 o
   6   1   4     1205.35     1215.22     13.55 o
   7   1   4      782.85      774.91      8.53 o
   8   1   4      122.62      124.92      2.35 o
   9   1   4        3.85        3.47      0.61 o
  10   1   4       47.96       56.88      1.61 o
  -8   2   4        6.95        6.20      0.65 o
  -7   2   4       70.97       67.89      1.68 o
  -6   2   4       68.87       72.78      1.45 o
  -5   2   4      452.96      467.07      5.67 o
  -4   2   4     1510.45     1462.12     14.10 o
  -3   2   4      941.44      869.56      8.72 o
  -2   2   4     2908.45     2881.42     26.60 o
  -1   2   4     2992.87     2938.18     26.94 o
   0   2   4     2570.51     2590.00     24.80 o
   1   2   4       38.61       39.09      1.92 o
   2   2   4     3756.56     3752.81     37.32 o
   3   2   4     1430.65     1592.99     17.01 o
   4   2   4      338.95      348.28      4.62 o
   5   2   4      367.77      303.54      4.19 o
   6   2   4     1482.72     1552.96     17.91 o
   7   2   4      431.15      403.62      4.47 o
   8   2   4     1716.26     1725.16     16.41 o
   9   2   4      615.61      637.70      8.07 o
  10   2   4        4.29        4.95      0.55 o
  -8   3   4       80.96       82.66      1.77 o
  -7   3   4      169.80      164.04      3.29 o
  -6   3   4      253.62      269.11      3.54 o
  -5   3   4      236.81      235.20      2.81 o
  -4   3   4      330.52      331.79      4.35 o
  -3   3   4      472.38      488.92      6.57 o
  -2   3   4     1832.66     1772.82     18.78 o
  -1   3   4     3256.16     3208.34     30.52 o
   0   3   4     2146.80     2074.04     20.50 o
   1   3   4     1595.87     1464.92     17.57 o
   2   3   4      219.11      273.41      5.37 o
   3   3   4     1153.41     1142.75     11.65 o
   4   3   4      140.98      173.55      2.65 o
   5   3   4      299.52      300.78      4.40 o
   6   3   4      607.19      611.78      8.77 o
   7   3   4       34.11       30.77      1.05 o
   8   3   4        9.96        8.48      0.61 o
   9   3   4      230.42      227.58      3.32 o
  10   3   4      108.37      115.29      3.09 o
  -8   4   4      929.86      821.62     11.38 o
  -7   4   4      496.31      520.55      6.84 o
  -6   4   4      303.07      310.65      4.82 o
  -5   4   4       17.89       16.09      0.68 o
  -4   4   4      111.37      112.48      3.86 o
  -3   4   4       13.12       20.37      0.97 o
  -2   4   4       11.73       24.76      0.84 o
  -1   4   4      412.17      395.83      5.47 o
   0   4   4     2638.55     2526.87     22.30 o
   1   4   4     2136.63     2017.03     20.17 o
   2   4   4     1526.04     1485.72     14.55 o
   3   4   4     2180.44     2132.89     19.90 o
   4   4   4     6957.91     7308.85     83.71 o
   5   4   4        2.35        5.96      0.50 o
   6   4   4      132.56      130.83      3.07 o
   7   4   4        8.93        7.29      0.48 o
   8   4   4      485.45      487.41      6.00 o
   9   4   4      332.19      329.35      7.71 o
  10   4   4      469.41      471.95      6.52 o
  -8   5   4       32.78       45.95      2.65 o
  -7   5   4       58.80       65.80      1.72 o
  -6   5   4      163.81      184.26      2.98 o
  -5   5   4     1777.50     1715.65     18.30 o
  -4   5   4     1075.52     1073.08     10.51 o
  -3   5   4      145.43      148.65      3.84 o
  -2   5   4      107.93      115.23      2.20 o
  -1   5   4       51.02       63.96      1.76 o
   0   5   4     4115.73     4230.62     39.04 o
   1   5   4       87.97      153.07      2.79 o
   2   5   4     3447.26     3353.65     39.19 o
   3   5   4     4403.77     4456.21     48.22 o
   4   5   4      101.68       61.68      1.89 o
   5   5   4     1718.27     1761.14     19.33 o
   6   5   4       35.70       31.48      1.49 o
   7   5   4       40.00       48.11      1.35 o
   8   5   4       89.51       82.80      2.19 o
   9   5   4       64.29       65.97      1.77 o
  10   5   4       41.51       39.52      1.68 o
  -7   6   4      560.92      529.30      7.50 o
  -6   6   4     1064.68     1072.70     14.30 o
  -5   6   4       44.38       50.30      2.10 o
  -4   6   4      825.80      807.04      7.76 o
  -3   6   4      815.86      763.83      8.27 o
  -2   6   4     1044.93     1024.10     10.81 o
  -1   6   4      678.91      791.58      8.13 o
   0   6   4       48.91       72.71      2.95 o
   1   6   4      695.96      807.84     10.37 o
   2   6   4     1928.01     2352.04     27.89 o
   3   6   4     1203.27     1258.43     12.20 o
   4   6   4      620.55      558.81      7.80 o
   5   6   4      490.95      433.17     10.23 o
   6   6   4     1401.64     1408.90     17.24 o
   7   6   4       16.90        8.75      0.82 o
   8   6   4      456.30      472.22      7.42 o
   9   6   4      314.33      319.40      5.02 o
  10   6   4       50.21       47.39      1.74 o
  -7   7   4       27.91       29.52      1.06 o
  -6   7   4       37.40       34.28      1.28 o
  -5   7   4      457.32      433.64      5.40 o
  -4   7   4     1445.16     1475.99     15.26 o
  -3   7   4      812.44      839.33      7.97 o
  -2   7   4      164.07      141.37      2.77 o
  -1   7   4     2189.83     2066.98     20.06 o
   0   7   4      908.71      915.74     11.60 o
   1   7   4      172.05      181.79      3.27 o
   2   7   4        1.05        3.59      0.87 o
   3   7   4       87.41       99.26      2.92 o
   4   7   4     2334.61     2372.71     48.48 o
   5   7   4      437.53      430.10      8.89 o
   6   7   4      261.43      252.80      3.71 o
   7   7   4     1051.89     1031.45     18.70 o
   8   7   4      222.05      201.61      3.31 o
   9   7   4      186.33      200.25      3.95 o
  10   7   4      152.30      157.45      3.25 o
  -6   8   4      260.16      262.24      3.81 o
  -5   8   4      123.66      124.02      2.63 o
  -4   8   4      245.86      231.85      4.73 o
  -3   8   4      102.22       80.95      2.07 o
  -2   8   4      183.95      195.61      3.20 o
  -1   8   4     3443.34     3636.91     37.04 o
   0   8   4     1166.93     1174.30     12.96 o
   1   8   4      664.02      616.88      6.97 o
   2   8   4     1087.78     1076.72     12.51 o
   3   8   4       18.74       27.14      1.52 o
   4   8   4      306.40      315.87      6.94 o
   5   8   4       10.30       10.55      0.73 o
   6   8   4      388.06      381.93      5.12 o
   7   8   4       53.21       58.01      1.58 o
   8   8   4      130.36      139.92      2.74 o
   9   8   4      317.36      312.46      4.98 o
  10   8   4       77.57       84.61      5.23 o
  -6   9   4      295.81      283.71      3.56 o
  -5   9   4      801.88      808.61      9.77 o
  -4   9   4       85.90       93.06      2.11 o
  -3   9   4       85.41       85.26      3.74 o
  -2   9   4      247.03      227.37      3.77 o
  -1   9   4       15.33       10.97      0.90 o
   0   9   4      641.76      620.59      6.82 o
   1   9   4     1070.24     1040.45     11.24 o
   2   9   4      573.61      580.49      9.66 o
   3   9   4      815.59      831.64      9.65 o
   4   9   4      717.07      729.93      6.93 o
   5   9   4      657.51      642.39      7.35 o
   6   9   4       28.73       31.45      1.22 o
   7   9   4      246.44      226.06      3.78 o
   8   9   4       47.02       47.88      1.68 o
   9   9   4      195.56      230.55      5.44 o
  10   9   4       85.17       86.24      3.23 o
  -5  10   4     1237.17     1249.76     15.27 o
  -4  10   4       78.28       96.24      2.15 o
  -3  10   4        0.92        1.87      0.46 o
  -2  10   4      244.62      247.03      3.56 o
  -1  10   4       94.42      110.61      2.20 o
   0  10   4       51.73       64.41      1.76 o
   1  10   4     1818.93     1811.27     16.48 o
   2  10   4      816.66      792.70      9.18 o
   3  10   4      182.52      173.28      2.23 o
   4  10   4      395.75      427.56      4.81 o
   5  10   4       13.03        8.67      0.59 o
   6  10   4      255.57      260.26      5.80 o
   7  10   4      248.49      249.01      7.43 o
   8  10   4       78.27       87.50      2.39 o
   9  10   4      245.39      248.30      8.27 o
  -4  11   4      716.93      710.94      7.73 o
  -3  11   4      136.68      151.32      2.43 o
  -2  11   4      560.77      590.66      7.86 o
  -1  11   4       80.74       84.35      2.09 o
   0  11   4        7.11        4.83      0.63 o
   1  11   4      277.92      272.27      4.80 o
   2  11   4      696.72      721.06      8.89 o
   3  11   4       95.28      105.20      1.67 o
   4  11   4      159.85      165.87      2.31 o
   5  11   4     1241.90     1223.95     12.64 o
   6  11   4      485.22      490.22      5.91 o
   7  11   4      366.29      382.25      6.31 o
   8  11   4        5.45        9.13      0.63 o
   9  11   4      128.51      116.77      4.07 o
  -3  12   4      514.31      505.97      5.74 o
  -2  12   4      248.52      237.93      3.56 o
  -1  12   4      453.98      474.75      5.66 o
   0  12   4      351.40      357.55      6.69 o
   1  12   4       40.39       36.47      1.31 o
   2  12   4       94.62      106.34      1.95 o
   3  12   4      102.00       96.96      1.60 o
   4  12   4       93.21       89.25      1.52 o
   5  12   4      180.01      169.38      2.30 o
   6  12   4      173.67      187.11      2.60 o
   7  12   4      105.79      115.40      2.26 o
   8  12   4      535.94      515.65      7.30 o
  -2  13   4      148.44      154.78      3.07 o
  -1  13   4      478.11      471.79      6.74 o
   0  13   4      615.81      642.81      9.87 o
   1  13   4       79.71       81.66      1.85 o
   2  13   4       70.35       68.43      1.52 o
   3  13   4      114.46      114.69      1.88 o
   4  13   4        4.51        3.87      0.47 o
   5  13   4        5.22        1.21      0.49 o
   6  13   4       42.39       49.32      1.96 o
   7  13   4       57.79       57.94      1.82 o
  -1  14   4       92.59       84.98      3.12 o
   0  14   4      218.96      199.87      3.56 o
   1  14   4      248.68      258.97      4.71 o
   2  14   4      337.34      326.34      5.82 o
   3  14   4       48.10       41.50      1.26 o
   4  14   4      360.79      354.68      5.10 o
   5  14   4      108.54      100.28      4.08 o
   2  15   4      364.74      368.28      7.67 o
   3  15   4       94.95       87.84      3.57 o
  -2 -12   5       82.16       72.35      2.79 o
  -1 -12   5      140.16      146.74      4.23 o
  -4 -11   5       13.25       15.73      0.77 o
  -3 -11   5      844.44      824.33     11.10 o
  -2 -11   5      289.43      300.55      4.47 o
  -1 -11   5      421.72      418.68      6.79 o
   0 -11   5       56.97       54.31      3.24 o
   1 -11   5        4.04        2.87      0.51 o
   2 -11   5        4.32        6.69      0.58 o
  -5 -10   5       49.21       49.40      4.56 o
  -4 -10   5      174.95      177.15      2.75 o
  -3 -10   5       19.80       20.68      0.78 o
  -2 -10   5      527.55      480.69      6.32 o
  -1 -10   5      283.62      301.34      6.41 o
   0 -10   5      513.66      558.00      8.37 o
   1 -10   5      419.23      425.63      8.07 o
   2 -10   5      397.72      415.31      6.76 o
   3 -10   5       25.94       23.22      1.57 o
   4 -10   5       62.22       57.16      1.50 o
  -6  -9   5      396.61      395.99      6.46 o
  -5  -9   5        2.56        3.54      0.49 o
  -4  -9   5       53.31       53.49      1.54 o
  -3  -9   5      104.05       89.82      1.91 o
  -2  -9   5      216.10      218.30      3.14 o
  -1  -9   5      424.09      415.16      6.06 o
   0  -9   5       25.70       30.24      1.00 o
   1  -9   5     1591.40     1549.93     18.77 o
   2  -9   5      339.02      348.55      9.12 o
   3  -9   5       91.50      113.53      3.49 o
   4  -9   5      285.41      273.01      5.45 o
   5  -9   5       65.75       71.70      1.94 o
  -7  -8   5        4.78        7.71      0.58 o
  -6  -8   5      227.98      231.13      7.59 o
  -5  -8   5      223.07      228.02      4.83 o
  -4  -8   5       90.29      101.51      2.00 o
  -3  -8   5      356.19      354.94      4.32 o
  -2  -8   5       89.72       91.38      1.76 o
  -1  -8   5      208.53      189.48      3.14 o
   0  -8   5        4.14        1.64      0.46 o
   1  -8   5      351.53      383.57      5.28 o
   2  -8   5      552.88      533.76      7.51 o
   3  -8   5      177.62      189.67      3.89 o
   4  -8   5     2079.27     2167.30     27.65 o
   5  -8   5      538.79      567.05      8.45 o
   6  -8   5       34.64       35.94      1.37 o
  -7  -7   5      257.02      258.58      4.89 o
  -6  -7   5       35.52       22.23      2.65 o
  -5  -7   5     1412.91     1367.52     14.78 o
  -4  -7   5      588.61      593.72      7.33 o
  -3  -7   5      132.35      130.09      2.43 o
  -2  -7   5      139.14      123.12      2.52 o
  -1  -7   5      237.62      250.20      4.40 o
   0  -7   5        3.91        5.50      0.53 o
   1  -7   5       55.17       51.45      1.52 o
   2  -7   5     1030.56      971.99     14.00 o
   3  -7   5      467.39      454.52      9.26 o
   4  -7   5       28.71       33.10      1.76 o
   5  -7   5      473.17      493.12      6.51 o
   6  -7   5      934.30     1004.50     14.74 o
   7  -7   5      228.23      218.35      3.78 o
  -8  -6   5       10.01        8.84      0.60 o
  -7  -6   5       22.82       23.51      0.95 o
  -6  -6   5      127.01      132.74      4.81 o
  -5  -6   5       25.57       18.36      1.00 o
  -4  -6   5     1277.85     1284.17     13.65 o
  -3  -6   5     1618.85     1601.65     17.75 o
  -2  -6   5     1224.60     1229.93     15.88 o
  -1  -6   5       94.83       85.45      3.18 o
   0  -6   5     2123.53     2135.62     23.52 o
   1  -6   5      105.61      106.34      2.18 o
   2  -6   5      241.80      262.04      3.22 o
   3  -6   5      364.11      353.48      6.42 o
   4  -6   5      236.91      235.10      3.99 o
   5  -6   5      123.23      127.15      3.58 o
   6  -6   5      419.83      414.99      8.73 o
   7  -6   5      439.82      451.32      8.05 o
  -8  -5   5      295.17      266.47     59.17 o
  -7  -5   5      266.96      281.22      8.06 o
  -6  -5   5        0.52        1.32      0.79 o
  -5  -5   5       12.47       15.76      1.07 o
  -4  -5   5        0.33        2.08      0.34 o
  -3  -5   5      859.62      846.12      8.64 o
  -2  -5   5      331.46      295.58      6.95 o
  -1  -5   5      412.62      391.13      6.67 o
   0  -5   5      595.83      519.10      8.27 o
   1  -5   5     2629.11     2694.06     26.90 o
   2  -5   5      352.96      378.78      5.96 o
   3  -5   5      910.75      916.45     13.18 o
   4  -5   5      268.11      261.36      4.17 o
   5  -5   5       42.33       40.34      1.49 o
   6  -5   5       19.31       21.01      0.99 o
   7  -5   5     1061.95     1033.70     12.46 o
   8  -5   5     1019.70      956.47     16.76 o
  -8  -4   5      320.28      320.48      5.44 o
  -7  -4   5      446.74      473.28      6.18 o
  -6  -4   5      202.34      199.75      3.73 o
  -5  -4   5      943.62      918.22     10.39 o
  -4  -4   5        3.09        8.06      0.82 o
  -3  -4   5        0.67        1.11      0.43 o
  -2  -4   5       44.01       35.45      1.64 o
  -1  -4   5     1174.31     1213.61     14.58 o
   0  -4   5      539.38      499.40      7.75 o
   1  -4   5      545.99      455.33      5.80 o
   2  -4   5     3562.13     3633.71     37.16 o
   3  -4   5      104.50       90.91      2.02 o
   4  -4   5      470.26      472.63      5.99 o
   5  -4   5      129.94      119.38      2.16 o
   6  -4   5      288.45      288.47      4.38 o
   7  -4   5        1.17        1.98      0.41 o
   8  -4   5      202.00      197.84      3.53 o
  -8  -3   5      248.50      268.35      3.95 o
  -7  -3   5      934.23      933.52     13.76 o
  -6  -3   5      217.37      228.43      3.48 o
  -5  -3   5      361.51      400.61      5.08 o
  -4  -3   5     1343.81     1322.95     12.67 o
  -3  -3   5      404.07      402.61      5.95 o
  -2  -3   5      266.32      285.78      5.10 o
  -1  -3   5      139.51      148.52      2.91 o
   0  -3   5      822.76      872.30     10.92 o
   1  -3   5      948.04      878.54     10.50 o
   2  -3   5     1771.14     1741.13     19.23 o
   3  -3   5     2218.38     2271.90     21.97 o
   4  -3   5     1450.17     1485.66     15.09 o
   5  -3   5      435.06      413.35      4.64 o
   6  -3   5        6.14        5.15      0.46 o
   7  -3   5      653.37      673.34      9.67 o
   8  -3   5      105.29      101.11      2.10 o
   9  -3   5      169.10      161.48      4.16 o
  -8  -2   5       20.55       23.03      0.98 o
  -7  -2   5       40.50       49.05      1.83 o
  -6  -2   5      762.49      744.57      7.82 o
  -5  -2   5      665.82      649.85      6.63 o
  -4  -2   5      186.52      179.13      3.21 o
  -3  -2   5       55.55       37.02      1.28 o
  -2  -2   5     1635.20     1685.66     16.57 o
  -1  -2   5     1411.27     1499.07     15.08 o
   0  -2   5      945.56     1112.22     11.50 o
   1  -2   5      178.15      212.18      3.04 o
   2  -2   5      252.35      236.86      3.70 o
   3  -2   5      142.65      142.82      2.44 o
   4  -2   5      929.43      916.74     11.83 o
   5  -2   5     1670.72     1611.95     17.66 o
   6  -2   5      200.68      194.58      2.83 o
   7  -2   5     1174.73     1152.59     14.33 o
   8  -2   5      359.04      356.74      6.12 o
   9  -2   5       11.43        7.66      1.12 o
  -8  -1   5        2.73        5.24      0.41 o
  -7  -1   5        3.75        4.30      0.64 o
  -6  -1   5      150.52      141.05      2.41 o
  -5  -1   5      503.81      490.63      5.63 o
  -4  -1   5      749.03      704.51     10.45 o
  -3  -1   5     2173.17     2268.29     22.88 o
  -2  -1   5     3390.02     3329.71     31.28 o
  -1  -1   5     2408.09     2477.63     22.11 o
   0  -1   5      135.91      101.69      1.92 o
   1  -1   5     2763.01     2903.33     33.20 o
   2  -1   5      236.92      287.11      3.62 o
   3  -1   5        5.16        6.17      0.61 o
   4  -1   5        3.71        7.03      0.60 o
   5  -1   5     1126.20     1067.19     14.25 o
   6  -1   5     1941.82     1930.74     17.36 o
   7  -1   5      384.89      385.40      4.76 o
   8  -1   5      961.21      991.49     12.32 o
   9  -1   5      165.62      171.45      3.98 o
  10  -1   5      202.18      197.75      2.92 o
  -8   0   5      183.01      181.48      2.75 o
  -7   0   5      150.60      145.26      2.48 o
  -6   0   5       75.91       70.79      1.63 o
  -5   0   5      120.15      125.67      2.38 o
  -4   0   5      339.57      351.24      5.34 o
  -3   0   5     1068.36      968.39     10.86 o
  -2   0   5      602.49      556.30      6.43 o
  -1   0   5      314.36      249.95      3.25 o
   0   0   5     2329.14     2340.85     19.56 o
   1   0   5      178.79      125.21      2.11 o
   2   0   5     1239.11     1194.58     11.16 o
   3   0   5      198.98      206.15      3.38 o
   4   0   5       17.88       25.34      1.18 o
   5   0   5      368.86      397.19      5.64 o
   6   0   5       26.28       27.59      0.93 o
   7   0   5     1004.46      984.64      9.92 o
   8   0   5       37.05       41.52      1.37 o
   9   0   5       52.26       56.39      2.10 o
  10   0   5      140.27      127.96      2.47 o
  -8   1   5      769.11      773.99     11.56 o
  -7   1   5      227.01      241.75      5.13 o
  -6   1   5      523.87      519.45      5.94 o
  -5   1   5      172.46      184.37      2.60 o
  -4   1   5      604.30      643.70      7.17 o
  -3   1   5        5.38        3.00      0.47 o
  -2   1   5        0.84        2.28      0.44 o
  -1   1   5     2642.95     2624.07     22.61 o
   0   1   5     5704.87     5664.98     45.54 o
   1   1   5     2427.86     2247.94     20.81 o
   2   1   5      606.82      470.58      5.72 o
   3   1   5     5097.49     4941.91     53.67 o
   4   1   5       71.51      109.65      2.45 o
   5   1   5      565.93      585.33      7.25 o
   6   1   5     1359.44     1462.10     16.09 o
   7   1   5       88.47       90.64      1.98 o
   8   1   5      501.07      489.09      6.20 o
   9   1   5       43.39       47.11      1.92 o
  10   1   5      621.92      642.39     10.92 o
  -8   2   5       33.13       31.40      1.20 o
  -7   2   5      565.79      588.01      8.64 o
  -6   2   5      446.41      445.19      5.52 o
  -5   2   5      510.56      488.36      5.10 o
  -4   2   5      278.06      295.40      4.37 o
  -3   2   5     1175.03     1206.49     12.06 o
  -2   2   5      202.88      255.83      4.11 o
  -1   2   5        2.66        2.94      0.42 o
   0   2   5      240.22      228.10      3.34 o
   1   2   5      276.63      241.55      3.60 o
   2   2   5      755.83      585.64      7.24 o
   3   2   5     5036.59     5197.99     49.90 o
   4   2   5     5781.43     5802.30     66.89 o
   5   2   5       59.99       43.23      1.34 o
   6   2   5      630.89      643.29      8.06 o
   7   2   5        1.16        1.65      0.46 o
   8   2   5        6.99        9.60      0.92 o
   9   2   5       10.29        9.22      1.06 o
  10   2   5      108.42      114.26      2.38 o
  -8   3   5       47.55       50.54      1.99 o
  -7   3   5      130.76      136.88      2.78 o
  -6   3   5      478.17      501.82      6.19 o
  -5   3   5      235.61      233.05      3.04 o
  -4   3   5     1349.98     1289.45     12.13 o
  -3   3   5      953.41      950.93     11.12 o
  -2   3   5      695.33      712.15      8.92 o
  -1   3   5      212.15      180.98      2.91 o
   0   3   5     1449.78     1638.42     14.37 o
   1   3   5      316.65      354.15      6.77 o
   2   3   5       55.71       72.29      1.68 o
   3   3   5      670.82      596.94      7.20 o
   4   3   5     1279.44     1317.76     13.65 o
   5   3   5      226.99      177.71      3.10 o
   6   3   5      488.37      467.69      5.81 o
   7   3   5     2536.64     2578.09     24.39 o
   8   3   5      140.00      132.75      2.28 o
   9   3   5        6.18        6.54      0.85 o
  10   3   5        2.46        2.58      0.44 o
  -8   4   5       28.70       27.98      1.29 o
  -7   4   5       37.83       39.63      1.38 o
  -6   4   5      198.96      191.49      3.93 o
  -5   4   5      271.40      270.96      3.49 o
  -4   4   5      472.60      473.67      5.45 o
  -3   4   5     2216.11     2252.84     23.76 o
  -2   4   5     3787.27     4026.36     42.63 o
  -1   4   5     1360.28     1278.71     14.46 o
   0   4   5       20.47       34.55      1.37 o
   1   4   5      238.68      256.96      3.99 o
   2   4   5      236.50      249.95      4.15 o
   3   4   5     1272.39     1323.49     13.56 o
   4   4   5     1701.46     1704.35     16.86 o
   5   4   5      475.61      488.63      6.00 o
   6   4   5      551.72      532.57      8.53 o
   7   4   5       16.09       12.78      0.82 o
   8   4   5      720.72      722.07      7.86 o
   9   4   5      660.04      706.53      8.47 o
  10   4   5      214.92      222.86      3.83 o
  -7   5   5       27.76       30.08      1.08 o
  -6   5   5      101.99      100.87      2.50 o
  -5   5   5      453.77      428.16      5.75 o
  -4   5   5      212.38      242.65      3.24 o
  -3   5   5      155.95      146.28      4.66 o
  -2   5   5     2400.22     2447.26     29.00 o
  -1   5   5      234.41      212.92      3.15 o
   0   5   5      501.38      448.75      5.53 o
   1   5   5     4764.66     4836.65     53.15 o
   2   5   5      472.21      445.28      6.00 o
   3   5   5      875.60      856.35      9.64 o
   4   5   5       54.24       54.46      2.90 o
   5   5   5        9.72       16.01      0.92 o
   6   5   5      161.28      182.70      3.17 o
   7   5   5      619.37      634.04      6.95 o
   8   5   5      796.44      785.58      9.82 o
   9   5   5      386.56      405.73      7.63 o
  10   5   5       33.70       22.66      0.99 o
  -7   6   5      572.49      537.03      9.80 o
  -6   6   5      816.03      796.34      9.54 o
  -5   6   5      451.33      433.99      5.14 o
  -4   6   5      209.52      212.97      2.89 o
  -3   6   5      918.72      996.59     10.56 o
  -2   6   5     1475.98     1573.66     15.03 o
  -1   6   5     1035.10     1047.69     10.39 o
   0   6   5      572.02      502.67      8.14 o
   1   6   5     1638.96     1643.35     16.22 o
   2   6   5     3267.22     3254.19     48.61 o
   3   6   5      657.64      507.74      9.50 o
   4   6   5     2014.74     2107.98     26.73 o
   5   6   5      189.64      194.02      4.23 o
   6   6   5      256.74      273.12      4.19 o
   7   6   5       40.58       35.82      1.39 o
   8   6   5      225.86      226.62      5.92 o
   9   6   5      146.53      147.30      3.45 o
  10   6   5      428.40      425.72      6.67 o
  -7   7   5       39.96       43.13      1.29 o
  -6   7   5      383.18      399.38      6.10 o
  -5   7   5      273.14      271.05      4.62 o
  -4   7   5      343.89      350.89      4.22 o
  -3   7   5        2.90        5.97      0.52 o
  -2   7   5      856.19      869.15      9.82 o
  -1   7   5     1625.43     1747.95     16.51 o
   0   7   5       82.87       70.01      1.90 o
   1   7   5      112.33       88.68      2.05 o
   2   7   5      359.67      295.10      5.07 o
   3   7   5     1865.55     1889.76     21.64 o
   4   7   5       75.06       66.50      2.92 o
   5   7   5     1445.27     1432.91     20.18 o
   6   7   5       20.01       26.96      0.94 o
   7   7   5      148.27      155.84      3.47 o
   8   7   5        6.47        5.82      0.57 o
   9   7   5        9.21       11.33      1.16 o
  10   7   5      151.17      139.70      3.05 o
  -6   8   5      921.14      910.69     10.13 o
  -5   8   5      440.67      454.20      7.14 o
  -4   8   5      157.73      171.04      4.18 o
  -3   8   5      679.21      675.38      7.82 o
  -2   8   5       73.91       72.67      1.56 o
  -1   8   5     2492.70     2607.66     28.52 o
   0   8   5       70.05       81.36      2.27 o
   1   8   5      381.74      421.17      5.96 o
   2   8   5      515.08      543.43      7.77 o
   3   8   5        1.34        2.65      0.63 o
   4   8   5     1572.74     1605.84     30.22 o
   5   8   5      310.06      295.86      5.01 o
   6   8   5     1633.79     1672.96     17.28 o
   7   8   5      195.72      176.48      3.07 o
   8   8   5      190.90      189.16      3.33 o
   9   8   5        6.62        8.27      0.74 o
  10   8   5        1.63        2.60      0.83 o
  -6   9   5       15.95       10.61      0.67 o
  -5   9   5       91.46       88.46      1.98 o
  -4   9   5      671.66      657.74      8.13 o
  -3   9   5     1493.98     1546.47     20.16 o
  -2   9   5      356.19      376.86      7.04 o
  -1   9   5      418.90      427.52      5.33 o
   0   9   5      956.80      938.17      9.48 o
   1   9   5       37.38       38.01      1.25 o
   2   9   5        1.36        2.35      0.44 o
   3   9   5       69.18       72.80      1.51 o
   4   9   5      228.09      235.66      2.98 o
   5   9   5      693.99      704.50      7.39 o
   6   9   5       52.18       54.92      1.76 o
   7   9   5     1006.90     1030.85     11.92 o
   8   9   5       32.57       30.87      1.17 o
   9   9   5      199.26      210.55      7.75 o
  10   9   5       64.71       63.95      2.71 o
  -5  10   5        9.86        6.32      0.78 o
  -4  10   5       18.62       23.05      0.99 o
  -3  10   5      169.04      152.66      3.04 o
  -2  10   5      292.94      281.85      5.21 o
  -1  10   5      328.19      330.76      4.74 o
   0  10   5      547.81      559.41      8.26 o
   1  10   5      408.10      404.21      5.32 o
   2  10   5     1205.27     1229.64     11.74 o
   3  10   5       26.91       25.75      0.84 o
   4  10   5      283.78      288.55      3.27 o
   5  10   5        0.09        1.73      0.42 o
   6  10   5      621.68      585.82      9.15 o
   7  10   5       10.67       21.41      1.61 o
   8  10   5       27.01       38.25      1.68 o
   9  10   5      164.24      175.53      3.69 o
  -4  11   5      352.07      361.67      4.30 o
  -3  11   5        2.45        7.52      0.56 o
  -2  11   5       56.83       57.61      1.70 o
  -1  11   5      537.26      534.04      6.49 o
   0  11   5      795.10      795.83     10.88 o
   1  11   5      955.45      970.24     10.80 o
   2  11   5       30.76       27.14      0.92 o
   3  11   5      384.17      400.50      4.94 o
   4  11   5        0.86        1.24      0.29 o
   5  11   5      430.35      392.34      5.36 o
   6  11   5       18.47       15.99      0.77 o
   7  11   5        0.37        2.72      0.49 o
   8  11   5       77.39       74.25      1.73 o
   9  11   5      286.98      275.30      6.96 o
  -3  12   5      248.72      270.61      3.40 o
  -2  12   5        1.38        1.53      0.33 o
  -1  12   5        4.40        5.48      0.43 o
   0  12   5       87.53       79.91      1.69 o
   1  12   5        2.94        4.65      0.55 o
   2  12   5      575.73      609.47      7.56 o
   3  12   5      642.33      599.61      6.60 o
   4  12   5     1231.89     1238.92     12.90 o
   5  12   5        8.91        7.87      0.51 o
   6  12   5       52.73       58.86      1.53 o
   7  12   5       69.62       52.51      1.44 o
   8  12   5      174.33      163.59      3.31 o
  -2  13   5      697.61      662.14      8.67 o
  -1  13   5       14.62       16.49      0.99 o
   0  13   5        0.32        0.79      0.31 o
   1  13   5       39.45       38.27      1.21 o
   2  13   5        4.68        4.64      0.52 o
   3  13   5      169.28      166.80      3.12 o
   4  13   5       77.71       93.40      1.70 o
   5  13   5      832.70      851.65      9.00 o
   6  13   5       71.66       71.56      1.50 o
   7  13   5      109.54      102.95      2.54 o
   0  14   5       58.39       57.76      1.40 o
   1  14   5       20.21       21.27      0.82 o
   2  14   5       25.61       29.09      1.04 o
   3  14   5       26.75       18.87      1.03 o
   4  14   5      126.64      138.13      2.79 o
   5  14   5       24.78       22.54      1.73 o
   6  14   5       85.24       82.50      3.67 o
   2  15   5      221.16      202.77      5.49 o
   3  15   5      183.80      188.16      5.48 o
   4  15   5       33.17       39.84      2.17 o
  -2 -11   6       52.79       56.09      2.74 o
  -1 -11   6        2.84        2.90      0.38 o
   0 -11   6       49.40       42.82      1.44 o
   1 -11   6      352.04      368.95      5.35 o
  -4 -10   6      130.38      139.87      2.56 o
  -3 -10   6      363.54      368.36      8.25 o
  -2 -10   6        6.28        6.63      0.55 o
  -1 -10   6       18.34       13.96      1.28 o
   0 -10   6       12.62        8.35      0.61 o
   1 -10   6        2.04        1.71      0.42 o
   2 -10   6        6.80        6.94      0.56 o
   3 -10   6       70.12       66.81      3.36 o
  -5  -9   6       12.60        9.00      1.36 o
  -4  -9   6      534.21      479.31      5.00 o
  -3  -9   6      134.68      134.02      2.73 o
  -2  -9   6      236.01      267.28      4.58 o
  -1  -9   6     1006.76      996.00     12.41 o
   0  -9   6      627.05      642.70      7.06 o
   1  -9   6        1.29        3.33      0.58 o
   2  -9   6      173.25      163.83      4.76 o
   3  -9   6       98.43       87.70      2.44 o
   4  -9   6      241.72      214.80      4.02 o
  -6  -8   6       67.94       59.05      1.45 o
  -5  -8   6        0.47        0.76      0.28 o
  -4  -8   6       82.55      100.63      2.13 o
  -3  -8   6      614.97      608.66      7.07 o
  -2  -8   6        6.59        8.48      0.59 o
  -1  -8   6     1327.27     1313.36     13.57 o
   0  -8   6      652.18      640.86      7.09 o
   1  -8   6       34.01       55.18      1.76 o
   2  -8   6      168.03      191.21      4.74 o
   3  -8   6      124.18      131.38      2.54 o
   4  -8   6       31.97       34.19      1.23 o
   5  -8   6       58.44       58.99      1.36 o
  -7  -7   6        5.54       10.68      1.15 o
  -6  -7   6      312.10      313.89      5.76 o
  -5  -7   6      107.21       95.50      1.88 o
  -4  -7   6       16.30       19.80      0.92 o
  -3  -7   6       71.55       69.31      1.97 o
  -2  -7   6       33.01       41.68      1.57 o
  -1  -7   6       26.55       15.04      0.82 o
   0  -7   6      302.09      287.61      4.80 o
   1  -7   6     1637.01     1574.21     17.64 o
   2  -7   6      764.15      820.59     12.29 o
   3  -7   6      334.80      331.87      5.80 o
   4  -7   6      603.78      621.89      8.69 o
   5  -7   6       28.83       34.86      3.01 o
   6  -7   6        3.76        6.70      0.99 o
  -7  -6   6      565.86      542.84      9.85 o
  -6  -6   6       11.90       20.01      1.09 o
  -5  -6   6     1342.36     1313.29     15.32 o
  -4  -6   6      143.53      137.54      3.46 o
  -3  -6   6        3.04        3.08      0.49 o
  -2  -6   6       28.34       26.37      1.12 o
  -1  -6   6       31.49       24.12      0.94 o
   0  -6   6      404.35      379.03      4.85 o
   1  -6   6      650.52      626.00      6.79 o
   2  -6   6     1951.34     1958.36     27.57 o
   3  -6   6       29.27       33.31      1.81 o
   4  -6   6      845.12      818.52     10.02 o
   5  -6   6      907.31      893.54     15.30 o
   6  -6   6       96.10      103.31      1.89 o
   7  -6   6        1.45        1.64      0.73 o
  -7  -5   6        6.69       10.61      0.61 o
  -6  -5   6      471.79      509.72      8.58 o
  -5  -5   6        9.84       12.24      0.88 o
  -4  -5   6     2015.60     2042.60     24.40 o
  -3  -5   6       70.02       70.77      1.70 o
  -2  -5   6      680.47      695.02      9.87 o
  -1  -5   6       40.25       41.49      1.41 o
   0  -5   6       19.63       24.03      1.83 o
   1  -5   6       17.53       21.12      1.07 o
   2  -5   6      166.09      153.18      2.28 o
   3  -5   6     1918.68     1954.69     20.56 o
   4  -5   6       81.14       78.90      2.72 o
   5  -5   6      654.96      627.03      7.98 o
   6  -5   6      561.22      568.46      7.44 o
   7  -5   6      433.56      441.26      6.40 o
   8  -5   6      537.30      514.99     32.81 o
  -8  -4   6        3.32        1.70      0.64 o
  -7  -4   6       92.31       90.89      3.24 o
  -6  -4   6      155.59      160.00      4.88 o
  -5  -4   6      490.12      482.33      7.22 o
  -4  -4   6      103.59      114.61      2.03 o
  -3  -4   6     2194.05     2258.62     21.32 o
  -2  -4   6      334.52      320.56      6.40 o
  -1  -4   6     2138.53     2109.11     24.66 o
   0  -4   6     2110.30     2087.53     24.43 o
   1  -4   6      171.12      171.58      3.16 o
   2  -4   6        8.21        8.66      1.21 o
   3  -4   6      387.74      394.12      4.66 o
   4  -4   6     1333.67     1308.56     13.34 o
   5  -4   6      176.92      171.85      2.80 o
   6  -4   6     2864.35     2897.80     30.14 o
   7  -4   6      307.95      313.31      4.39 o
   8  -4   6       99.07      103.38      1.90 o
  -8  -3   6      138.06      135.54      2.78 o
  -7  -3   6      105.89       90.19      2.90 o
  -6  -3   6       81.84       70.70      1.57 o
  -5  -3   6      148.64      149.35      3.02 o
  -4  -3   6      666.63      658.89      6.85 o
  -3  -3   6       97.13       86.89      2.38 o
  -2  -3   6     1264.41     1294.97     15.56 o
  -1  -3   6      416.58      389.73      5.50 o
   0  -3   6     1542.95     1476.68     17.31 o
   1  -3   6       40.93       27.87      1.17 o
   2  -3   6      180.04      155.62      3.03 o
   3  -3   6       73.29       64.67      1.82 o
   4  -3   6        2.05        3.75      0.70 o
   5  -3   6       79.88       67.33      1.55 o
   6  -3   6        0.88        2.02      0.53 o
   7  -3   6      578.59      569.47      7.33 o
   8  -3   6       30.86       27.76      1.48 o
   9  -3   6     1177.05     1106.01     14.15 o
  -8  -2   6        8.52       11.28      0.73 o
  -7  -2   6      309.35      327.43      4.96 o
  -6  -2   6      357.26      361.13      4.70 o
  -5  -2   6      355.69      352.50      5.42 o
  -4  -2   6        8.26        7.64      0.53 o
  -3  -2   6       29.52       32.93      1.22 o
  -2  -2   6       76.78       55.71      2.10 o
  -1  -2   6      644.49      646.75      9.52 o
   0  -2   6     2017.35     1954.39     19.40 o
   1  -2   6     1174.84     1149.50     12.37 o
   2  -2   6     2030.89     2024.38     21.59 o
   3  -2   6     1264.90     1267.01     14.86 o
   4  -2   6      316.73      306.67      5.02 o
   5  -2   6     1422.34     1421.88     13.28 o
   6  -2   6      268.41      262.45      4.34 o
   7  -2   6      153.17      154.56      2.65 o
   8  -2   6       96.29       91.60      2.11 o
   9  -2   6      121.78      125.00      2.57 o
  -8  -1   6      519.76      474.93      7.92 o
  -7  -1   6      282.27      285.14      4.53 o
  -6  -1   6      607.82      586.20      6.43 o
  -5  -1   6        2.11        6.23      0.50 o
  -4  -1   6      852.13      850.89      9.54 o
  -3  -1   6      798.41      845.63      9.98 o
  -2  -1   6       10.44       17.09      0.87 o
  -1  -1   6        2.23        3.75      0.56 o
   0  -1   6      744.28      748.13      8.57 o
   1  -1   6     3191.39     3362.36     38.59 o
   2  -1   6      111.53       73.38      2.13 o
   3  -1   6     2066.04     1864.54     17.72 o
   4  -1   6     1129.20     1131.24     12.60 o
   5  -1   6     1815.79     1798.16     19.49 o
   6  -1   6      414.59      431.12      4.76 o
   7  -1   6       86.05       85.64      1.90 o
   8  -1   6        4.92        4.53      0.66 o
   9  -1   6        9.45       10.49      0.87 o
  -8   0   6       24.42       15.14      1.28 o
  -7   0   6       49.98       63.56      1.56 o
  -6   0   6       22.96       22.40      1.08 o
  -5   0   6     2726.94     2689.63     25.36 o
  -4   0   6      423.89      412.80      4.81 o
  -3   0   6      405.98      386.56      5.68 o
  -2   0   6      741.79      723.32      8.56 o
  -1   0   6      198.94      177.93      2.95 o
   0   0   6      178.52      212.47      2.99 o
   1   0   6     1375.03     1574.69     16.09 o
   2   0   6     2325.86     2568.54     23.12 o
   3   0   6      160.91      121.12      3.27 o
   4   0   6      292.92      243.61      4.07 o
   5   0   6     1076.22     1076.50     12.11 o
   6   0   6     1658.33     1678.73     15.55 o
   7   0   6      160.58      161.27      3.05 o
   8   0   6      514.26      498.22      6.61 o
   9   0   6      104.78      107.08      2.89 o
  10   0   6      133.99      133.35      2.40 o
  -8   1   6        8.54        9.04      0.46 o
  -7   1   6      174.98      168.39      3.67 o
  -6   1   6      154.91      157.24      2.53 o
  -5   1   6       57.33       60.47      1.28 o
  -4   1   6     1376.43     1383.47     15.13 o
  -3   1   6      392.19      335.61      5.22 o
  -2   1   6     3491.35     3464.64     34.23 o
  -1   1   6      574.87      533.40      6.12 o
   0   1   6       13.18       11.49      0.70 o
   1   1   6     3629.79     3933.66     36.50 o
   2   1   6        1.77        6.31      0.54 o
   3   1   6     4618.75     5040.89     47.99 o
   4   1   6      185.63      241.84      3.91 o
   5   1   6     2642.44     2693.30     27.46 o
   6   1   6      419.91      393.40      4.49 o
   7   1   6      222.01      210.13      3.32 o
   8   1   6      369.58      396.17      6.08 o
   9   1   6      321.82      318.65      5.71 o
  10   1   6        0.53        0.50      0.33 o
  -8   2   6      148.20      144.18      3.42 o
  -7   2   6       58.12       59.01      1.93 o
  -6   2   6       17.52       21.21      0.84 o
  -5   2   6       66.93       73.58      1.43 o
  -4   2   6       27.39       28.96      0.85 o
  -3   2   6     1516.80     1514.89     16.47 o
  -2   2   6      595.80      561.93      7.06 o
  -1   2   6     2757.17     2811.75     26.83 o
   0   2   6      355.87      262.62      4.45 o
   1   2   6      283.23      226.28      3.20 o
   2   2   6      210.14      170.29      3.53 o
   3   2   6      209.68      191.21      3.69 o
   4   2   6      429.05      500.44      7.33 o
   5   2   6      262.06      299.11      5.28 o
   6   2   6      555.49      605.58      7.08 o
   7   2   6      301.88      287.63      4.36 o
   8   2   6      898.24      928.95     11.52 o
   9   2   6       74.89       89.51      3.32 o
  10   2   6      321.19      327.27      6.20 o
  -8   3   6      273.17      235.27      5.82 o
  -7   3   6      200.78      200.97      3.95 o
  -6   3   6      315.22      304.50      4.07 o
  -5   3   6      558.50      569.34      5.98 o
  -4   3   6        1.19        4.61      0.48 o
  -3   3   6       21.52       21.41      1.18 o
  -2   3   6      212.07      194.81      3.69 o
  -1   3   6        2.26       13.56      0.91 o
   0   3   6      971.59      925.03      9.44 o
   1   3   6     7105.73     7308.04     64.86 o
   2   3   6     9311.18     9396.00     81.38 o
   3   3   6     1308.56     1221.63     14.14 o
   4   3   6       64.19       39.21      1.49 o
   5   3   6      119.29      110.89      2.63 o
   6   3   6      276.07      281.06      4.73 o
   7   3   6      282.14      287.41      4.29 o
   8   3   6      101.55      101.83      3.17 o
   9   3   6      428.93      422.63     10.65 o
  10   3   6      444.05      454.68      5.99 o
  -7   4   6      291.46      312.09      6.91 o
  -6   4   6      124.17      135.80      2.97 o
  -5   4   6      276.52      260.86      3.42 o
  -4   4   6      923.31      941.56      9.27 o
  -3   4   6      337.77      333.31      6.17 o
  -2   4   6      195.07      188.20      5.82 o
  -1   4   6      757.63      787.23     18.93 o
   0   4   6      337.63      430.92      5.82 o
   1   4   6     1502.46     1567.54     14.79 o
   2   4   6      940.78      842.86      9.23 o
   3   4   6      130.56       96.48      3.40 o
   4   4   6     1631.58     1641.26     18.45 o
   5   4   6      235.73      210.18      3.45 o
   6   4   6      263.99      261.71      4.32 o
   7   4   6       37.14       32.21      1.17 o
   8   4   6      154.73      165.34      3.17 o
   9   4   6      115.01      117.82      2.57 o
  10   4   6        8.10        9.65      0.91 o
  -7   5   6      458.42      442.60      5.92 o
  -6   5   6      147.04      157.46      3.11 o
  -5   5   6      222.47      230.76      2.95 o
  -4   5   6     1852.44     1871.54     17.61 o
  -3   5   6      749.90      746.82      9.01 o
  -2   5   6      319.26      317.41      6.81 o
  -1   5   6      240.69      228.86      5.05 o
   0   5   6       23.11       39.96      2.09 o
   1   5   6       35.15       73.88      1.80 o
   2   5   6      504.59      499.96      6.67 o
   3   5   6      622.33      608.32     10.19 o
   4   5   6      410.64      377.21      5.59 o
   5   5   6      269.17      270.70      4.03 o
   6   5   6      670.45      654.55      7.77 o
   7   5   6     2331.76     2345.14     23.89 o
   8   5   6      487.78      512.15      6.11 o
   9   5   6       11.59        9.04      0.75 o
  10   5   6       25.77       22.30      2.39 o
  -7   6   6       15.36       13.37      0.80 o
  -6   6   6      157.31      148.92      4.05 o
  -5   6   6      181.80      171.26      3.02 o
  -4   6   6      368.16      369.38      4.15 o
  -3   6   6      577.81      576.27      5.87 o
  -2   6   6      496.61      474.52      6.09 o
  -1   6   6     3233.75     3483.48     40.16 o
   0   6   6      392.72      384.86      7.84 o
   1   6   6      113.00       75.22      1.86 o
   2   6   6      368.36      429.60     10.52 o
   3   6   6      761.47      882.86     11.20 o
   4   6   6      393.65      385.08      6.62 o
   5   6   6      814.98      736.52     10.54 o
   6   6   6     2800.43     2715.01     25.33 o
   7   6   6      128.52      114.78      2.32 o
   8   6   6       95.98       96.09      2.22 o
   9   6   6        8.85        6.14      0.89 o
  10   6   6        2.12        0.42      0.38 o
  -6   7   6        3.98        4.78      0.47 o
  -5   7   6        5.67        7.44      0.54 o
  -4   7   6      322.71      316.94      4.05 o
  -3   7   6      274.49      286.70      3.52 o
  -2   7   6      648.58      626.52      6.47 o
  -1   7   6      184.60      163.19      4.07 o
   0   7   6     2044.30     2044.97     26.72 o
   1   7   6      650.72      598.72      8.78 o
   2   7   6      433.89      420.46      6.51 o
   3   7   6      219.13      246.79      4.43 o
   4   7   6       50.74       51.39      2.17 o
   5   7   6        2.36        2.75      1.40 o
   6   7   6       23.37       22.06      1.20 o
   7   7   6        6.99        8.51      0.86 o
   8   7   6      682.11      619.43      8.44 o
   9   7   6      713.34      718.19     11.29 o
  10   7   6       30.39       29.90      2.57 o
  -6   8   6      184.66      201.79      2.80 o
  -5   8   6      258.12      252.25      4.83 o
  -4   8   6        2.74        4.80      0.56 o
  -3   8   6      278.25      282.77      3.77 o
  -2   8   6       69.28       64.92      1.37 o
  -1   8   6     1411.05     1428.25     14.95 o
   0   8   6      584.33      548.54      6.88 o
   1   8   6      794.04      768.38      9.47 o
   2   8   6      731.26      740.81      9.87 o
   3   8   6      670.38      633.68     11.43 o
   4   8   6      334.01      339.95      6.09 o
   5   8   6      525.06      532.57      6.16 o
   6   8   6      330.74      335.98      5.12 o
   7   8   6        0.12        0.83      0.41 o
   8   8   6      131.20      139.17      3.07 o
   9   8   6       29.03       31.59      1.68 o
  10   8   6       18.94       20.93      2.80 o
  -5   9   6      177.86      200.29      3.09 o
  -4   9   6      254.66      258.78      4.16 o
  -3   9   6      257.14      271.31      6.68 o
  -2   9   6        7.21       11.17      0.85 o
  -1   9   6       86.79       94.02      1.89 o
   0   9   6     1009.54     1017.89     12.39 o
   1   9   6       63.26       72.97      1.38 o
   2   9   6      925.72      924.66      9.89 o
   3   9   6      611.44      633.50      6.37 o
   4   9   6      152.20      147.02      2.23 o
   5   9   6      695.49      694.76      7.31 o
   6   9   6      534.05      518.48      7.20 o
   7   9   6      194.43      204.95      3.65 o
   8   9   6       20.07       21.10      1.19 o
   9   9   6      145.04      147.43      6.53 o
  10   9   6        1.65        2.98      0.78 o
  -5  10   6      630.48      586.65      7.81 o
  -4  10   6      277.19      296.05      4.93 o
  -3  10   6      807.52      800.66      9.77 o
  -2  10   6       24.40       19.71      1.23 o
  -1  10   6       14.71       15.14      0.83 o
   0  10   6      768.63      801.09      9.72 o
   1  10   6      401.85      392.07      4.75 o
   2  10   6       65.08       76.00      1.50 o
   3  10   6      450.81      475.25      4.91 o
   4  10   6     1237.56     1234.19     13.07 o
   5  10   6       23.85       27.41      0.91 o
   6  10   6      180.83      185.35      3.82 o
   7  10   6     1792.74     1758.99     23.10 o
   8  10   6       30.31       29.47      2.20 o
   9  10   6       83.58       80.29      3.76 o
  -4  11   6      150.81      138.82      2.05 o
  -3  11   6      147.12      151.79      2.51 o
  -2  11   6     1323.67     1364.87     14.54 o
  -1  11   6       38.52       47.15      1.37 o
   0  11   6       51.11       48.80      1.60 o
   1  11   6      451.61      443.87      6.22 o
   2  11   6       29.61       38.59      1.28 o
   3  11   6        9.10        4.99      0.41 o
   4  11   6      577.06      554.93      6.56 o
   5  11   6      439.62      462.61      7.40 o
   6  11   6      109.08       86.75      1.96 o
   7  11   6      415.95      438.80     11.50 o
   8  11   6      226.25      234.85      5.73 o
   9  11   6       21.24       19.12      0.94 o
  -3  12   6      230.30      210.24      6.40 o
  -2  12   6      393.62      376.01      5.83 o
  -1  12   6     1068.34     1056.14     10.94 o
   0  12   6       20.05       26.45      0.99 o
   1  12   6      125.44      123.23      2.66 o
   2  12   6       73.58       84.82      2.55 o
   3  12   6      242.36      217.75      3.51 o
   4  12   6      120.54       96.83      1.66 o
   5  12   6        2.13        2.18      0.50 o
   6  12   6       83.71       89.24      1.75 o
   7  12   6       58.79       59.62      1.57 o
   8  12   6      486.12      476.98      9.30 o
  -2  13   6       71.51       71.97      3.24 o
  -1  13   6        2.99        2.87      0.46 o
   0  13   6      399.70      380.13      6.76 o
   1  13   6      615.35      612.64      8.68 o
   2  13   6      775.74      768.19      9.46 o
   3  13   6      279.30      272.42      5.30 o
   4  13   6       10.54       13.79      0.79 o
   5  13   6      286.52      256.24      3.35 o
   6  13   6      114.51      105.25      1.84 o
   7  13   6        0.06        1.32      0.35 o
  -1  14   6      321.07      297.66      6.22 o
   0  14   6        0.95        1.15      0.34 o
   1  14   6        5.86        5.54      0.54 o
   2  14   6      108.42      134.45      2.79 o
   3  14   6      267.11      257.76      4.29 o
   4  14   6      301.14      303.90      5.43 o
   5  14   6      275.47      253.34      3.69 o
   6  14   6        0.70        0.62      0.35 o
   2  15   6      155.92      162.39      4.74 o
   3  15   6       33.61       28.86      2.02 o
   4  15   6        1.68        1.57      0.54 o
  -3 -10   7       50.08       35.44      1.99 o
  -2 -10   7       62.07       56.57      3.81 o
  -1 -10   7      210.30      208.47      3.64 o
   0 -10   7       60.44       69.81      1.55 o
   1 -10   7      231.89      241.42      4.29 o
   2 -10   7      214.56      220.34      3.75 o
  -4  -9   7       78.71       63.72      4.32 o
  -3  -9   7       47.34       37.57      1.06 o
  -2  -9   7       19.52       21.53      0.99 o
  -1  -9   7       48.07       45.11      1.64 o
   0  -9   7       42.08       43.05      1.17 o
   1  -9   7      278.12      277.48      5.44 o
   2  -9   7      456.46      475.48      9.15 o
   3  -9   7      300.49      283.73      6.98 o
   4  -9   7      236.21      213.65     42.27 o
  -5  -8   7      623.42      299.97    530.71 o
  -4  -8   7       10.27       14.41      0.63 o
  -3  -8   7      626.99      653.59      7.11 o
  -2  -8   7      321.42      317.95      4.02 o
  -1  -8   7        5.56        7.90      0.61 o
   0  -8   7      208.29      205.49      3.31 o
   1  -8   7      330.97      314.88      4.34 o
   2  -8   7      234.22      228.08      3.33 o
   3  -8   7       71.62       81.84      1.99 o
   4  -8   7      328.01      320.77      3.98 o
   5  -8   7      247.78      234.97      3.59 o
  -6  -7   7       31.66       20.18      1.01 o
  -5  -7   7      187.91      200.92      7.10 o
  -4  -7   7      535.11      534.64      5.85 o
  -3  -7   7      219.96      221.64      3.39 o
  -2  -7   7      541.22      539.87      7.15 o
  -1  -7   7      432.51      460.37      6.08 o
   0  -7   7      133.77      169.45      2.96 o
   1  -7   7      262.02      276.58      3.72 o
   2  -7   7       53.96       45.94      1.64 o
   3  -7   7       38.60       34.51      1.45 o
   4  -7   7      103.85      113.26      2.60 o
   5  -7   7      381.26      378.53      5.77 o
   6  -7   7      719.07      688.54     12.57 o
  -6  -6   7       43.50       38.34      1.70 o
  -5  -6   7       36.87       43.43      1.51 o
  -4  -6   7       21.67       23.55      0.91 o
  -3  -6   7       81.06       92.43      1.89 o
  -2  -6   7        4.45        9.56      0.79 o
  -1  -6   7     1113.03     1077.98     11.86 o
   0  -6   7     1152.81     1077.60     13.01 o
   1  -6   7      160.04      160.82      2.92 o
   2  -6   7      652.03      673.06      7.70 o
   3  -6   7      150.01      149.56      2.60 o
   4  -6   7        9.10       11.78      0.88 o
   5  -6   7       44.68       45.15      2.20 o
   6  -6   7      250.29      252.78      3.78 o
   7  -6   7      145.73      138.90      7.27 o
  -7  -5   7      139.85      129.11      9.26 o
  -6  -5   7      329.01      320.37      5.03 o
  -5  -5   7        7.46        6.22      0.86 o
  -4  -5   7      215.13      221.24      4.87 o
  -3  -5   7       20.96       14.12      1.21 o
  -2  -5   7      992.55      957.43     11.50 o
  -1  -5   7       56.74       55.98      1.66 o
   0  -5   7      987.53     1002.68     10.27 o
   1  -5   7      439.34      464.38      5.74 o
   2  -5   7      461.67      459.99      7.09 o
   3  -5   7     2211.83     2139.27     22.75 o
   4  -5   7       61.94       54.09      1.61 o
   5  -5   7       16.60       14.16      1.17 o
   6  -5   7        0.24        1.15      0.50 o
   7  -5   7       64.70       59.52      1.34 o
  -7  -4   7      369.78      376.97      6.18 o
  -6  -4   7       89.11       95.84      2.11 o
  -5  -4   7      590.84      589.50      8.21 o
  -4  -4   7       79.73       78.01      1.84 o
  -3  -4   7       83.21       94.23      1.98 o
  -2  -4   7      308.17      294.43      4.14 o
  -1  -4   7      673.72      675.44      9.92 o
   0  -4   7      449.75      457.54      8.69 o
   1  -4   7      789.01      800.41     14.85 o
   2  -4   7       58.18       44.52      1.41 o
   3  -4   7      533.76      506.57      6.77 o
   4  -4   7     2212.03     2148.84     28.46 o
   5  -4   7      139.76      136.49      3.35 o
   6  -4   7      480.03      483.54      9.16 o
   7  -4   7      450.33      452.98      8.16 o
   8  -4   7      341.84      292.12      4.57 o
  -7  -3   7      161.22      166.95      3.97 o
  -6  -3   7      217.62      226.60      4.24 o
  -5  -3   7       12.67       12.87      0.73 o
  -4  -3   7      337.66      338.93      5.11 o
  -3  -3   7      511.74      526.69      7.14 o
  -2  -3   7     1556.36     1577.71     16.79 o
  -1  -3   7      674.67      690.75      9.81 o
   0  -3   7        3.35        2.51      0.78 o
   1  -3   7      131.67      132.24      2.69 o
   2  -3   7      362.38      340.65      7.09 o
   3  -3   7        7.41        5.42      0.76 o
   4  -3   7     4043.62     4054.22     41.18 o
   5  -3   7     1525.49     1522.18     15.29 o
   6  -3   7      261.46      259.92      4.05 o
   7  -3   7      479.95      489.17      6.80 o
   8  -3   7      437.67      442.30      5.63 o
  -7  -2   7        6.71        5.32      0.47 o
  -6  -2   7      195.73      192.40      2.95 o
  -5  -2   7      954.81      954.57     10.16 o
  -4  -2   7      323.00      326.02      5.07 o
  -3  -2   7     1410.55     1431.75     16.27 o
  -2  -2   7      409.83      385.38      8.13 o
  -1  -2   7      166.29      156.29      3.15 o
   0  -2   7     1585.29     1653.31     22.37 o
   1  -2   7       22.68       37.83      2.07 o
   2  -2   7      531.61      526.22      6.47 o
   3  -2   7      319.23      342.05      4.81 o
   4  -2   7      106.34       89.75      1.95 o
   5  -2   7     1984.59     1997.96     18.59 o
   6  -2   7       20.13       20.38      1.10 o
   7  -2   7      998.89     1008.50     12.71 o
   8  -2   7     1230.43     1214.47     14.37 o
   9  -2   7        5.53        7.03      1.02 o
  -7  -1   7        1.90        1.82      0.39 o
  -6  -1   7       85.80       79.15      1.83 o
  -5  -1   7       19.10       17.70      0.75 o
  -4  -1   7      528.91      547.79      5.62 o
  -3  -1   7        6.98        9.39      0.88 o
  -2  -1   7     2085.12     2007.15     26.12 o
  -1  -1   7      584.21      570.45      8.83 o
   0  -1   7      402.45      386.31      6.07 o
   1  -1   7     1003.88      985.34     11.60 o
   2  -1   7      158.68      138.55      2.62 o
   3  -1   7      730.83      758.07      8.76 o
   4  -1   7        5.97        6.04      0.75 o
   5  -1   7      325.87      333.87      4.10 o
   6  -1   7      116.85      122.14      2.39 o
   7  -1   7       10.64       11.08      0.75 o
   8  -1   7      210.48      221.05      4.49 o
   9  -1   7      435.30      418.33      9.09 o
  -7   0   7      264.53      266.71      3.67 o
  -6   0   7      102.54      105.45      2.20 o
  -5   0   7      342.97      360.49      4.09 o
  -4   0   7      373.69      370.23      3.89 o
  -3   0   7       95.79      105.96      2.06 o
  -2   0   7        4.12        1.42      0.44 o
  -1   0   7     1502.98     1524.32     15.70 o
   0   0   7     1509.72     1558.92     15.15 o
   1   0   7     3398.90     3209.92     34.53 o
   2   0   7     1139.14     1045.90     12.30 o
   3   0   7     2784.89     2723.49     29.85 o
   4   0   7     1156.38     1179.35     16.44 o
   5   0   7      141.40      141.86      2.70 o
   6   0   7       23.18       21.06      1.01 o
   7   0   7      320.96      309.37      4.53 o
   8   0   7      196.89      212.58      4.06 o
   9   0   7      285.53      299.09      6.20 o
  10   0   7      191.95      179.54      2.64 o
  -7   1   7      418.53      420.78      6.27 o
  -6   1   7     1018.01     1000.27     11.06 o
  -5   1   7       68.98       67.22      1.34 o
  -4   1   7      332.91      346.81      4.42 o
  -3   1   7       56.60       72.14      1.80 o
  -2   1   7      100.22       92.95      2.42 o
  -1   1   7     1947.02     2189.86     21.94 o
   0   1   7     2220.38     2262.35     22.65 o
   1   1   7     1501.83     1622.04     14.54 o
   2   1   7       97.74       68.67      1.74 o
   3   1   7     1059.25     1079.87     13.09 o
   4   1   7      359.45      308.84      5.59 o
   5   1   7       35.94       27.88      1.60 o
   6   1   7      797.59      802.25      8.67 o
   7   1   7      218.52      204.40      3.47 o
   8   1   7        9.29       10.44      0.72 o
   9   1   7      110.52      107.02      2.89 o
  10   1   7       29.68       27.67      0.89 o
  -7   2   7        1.51        3.84      0.49 o
  -6   2   7        1.72        0.24      0.36 o
  -5   2   7     1008.71     1035.38      9.76 o
  -4   2   7      983.24      969.35      9.94 o
  -3   2   7     1216.85     1283.77     11.88 o
  -2   2   7        6.18        4.78      0.67 o
  -1   2   7     1192.59     1295.13     12.90 o
   0   2   7      206.58      229.84      3.04 o
   1   2   7      590.09      663.13      6.92 o
   2   2   7       16.66       45.07      1.17 o
   3   2   7     2194.52     2199.31     21.92 o
   4   2   7      407.62      380.11      6.19 o
   5   2   7      655.56      611.23      9.76 o
   6   2   7     1053.65     1021.20     11.61 o
   7   2   7      100.14      106.90      2.76 o
   8   2   7      487.21      471.97      6.50 o
   9   2   7      281.20      284.20      5.19 o
  10   2   7       10.62       11.07      0.70 o
  -7   3   7        0.17        0.73      0.43 o
  -6   3   7      259.91      249.87      4.94 o
  -5   3   7       49.31       52.94      1.16 o
  -4   3   7     1486.28     1510.20     14.43 o
  -3   3   7     1043.12     1042.61     11.20 o
  -2   3   7      967.58      957.32     12.58 o
  -1   3   7       44.21       25.72      1.94 o
   0   3   7     1139.24     1139.45     15.88 o
   1   3   7        2.27        5.63      1.09 o
   2   3   7        4.38       11.85      0.67 o
   3   3   7       97.96      155.16      2.85 o
   4   3   7      270.55      286.67      5.14 o
   5   3   7     2296.72     2397.90     42.85 o
   6   3   7     1292.48     1309.23     12.69 o
   7   3   7      584.73      552.85      7.45 o
   8   3   7      154.82      175.63      3.32 o
   9   3   7       66.02       69.43      2.23 o
  10   3   7        6.92        6.46      0.50 o
  -7   4   7      168.01      152.48      4.67 o
  -6   4   7        2.32        2.90      0.67 o
  -5   4   7       33.86       31.79      0.90 o
  -4   4   7       11.27       14.74      0.85 o
  -3   4   7      400.85      382.66      4.56 o
  -2   4   7       50.13       55.22      2.01 o
  -1   4   7     3627.61     3777.41     87.42 o
   0   4   7     2866.69     2907.39     33.10 o
   1   4   7     2537.18     2671.22     25.06 o
   2   4   7       34.69       12.96      0.88 o
   3   4   7       46.24      100.92      3.61 o
   4   4   7      354.86      415.15      6.70 o
   5   4   7       77.37       80.25      2.22 o
   6   4   7      135.17      144.13      2.44 o
   7   4   7      189.96      189.77      3.79 o
   8   4   7      930.53      876.00     10.42 o
   9   4   7        4.39        6.86      0.75 o
  10   4   7      374.65      372.05      5.04 o
  -7   5   7      117.71      113.45      2.93 o
  -6   5   7      827.04      802.22     10.63 o
  -5   5   7        7.99        7.59      0.56 o
  -4   5   7       14.21       17.79      0.71 o
  -3   5   7       20.29       21.45      0.93 o
  -2   5   7     1435.34     1506.84     22.88 o
  -1   5   7      206.38      182.65      5.02 o
   0   5   7      645.09      560.75      6.75 o
   1   5   7      207.45      169.74      3.36 o
   2   5   7     3859.37     3937.70     42.74 o
   3   5   7      832.15      845.67     10.43 o
   4   5   7      222.34      221.01      7.10 o
   5   5   7       37.15       37.76      1.76 o
   6   5   7       92.16       91.21      2.06 o
   7   5   7       14.68       20.08      1.29 o
   8   5   7      197.58      208.86      3.90 o
   9   5   7      579.39      537.03      7.34 o
  10   5   7      416.50      206.33    362.44 o
  -6   6   7      620.96      620.01      8.28 o
  -5   6   7      353.33      359.10      4.98 o
  -4   6   7       80.25       78.62      1.48 o
  -3   6   7     1021.00     1043.75      9.81 o
  -2   6   7       20.62       22.19      0.76 o
  -1   6   7      324.24      327.54     10.21 o
   0   6   7       35.49       23.69      1.57 o
   1   6   7     1701.01     1688.27     18.88 o
   2   6   7       98.87      120.56      3.83 o
   3   6   7       34.99       26.40      1.27 o
   4   6   7     2464.86     2470.78     51.12 o
   5   6   7      858.00      813.07     10.21 o
   6   6   7      724.37      733.74      8.43 o
   7   6   7       39.63       38.07      1.53 o
   8   6   7      172.06      180.65      3.95 o
   9   6   7       33.09       28.12      1.53 o
  10   6   7      316.74      316.77      8.69 o
  -6   7   7      133.73      128.79      2.21 o
  -5   7   7      508.59      540.34      6.35 o
  -4   7   7      579.28      572.02      5.93 o
  -3   7   7       20.94       23.38      0.90 o
  -2   7   7     2175.91     2291.98     20.97 o
  -1   7   7      552.58      557.07      8.48 o
   0   7   7       29.46       28.33      1.27 o
   1   7   7      146.50      140.64      3.18 o
   2   7   7      898.35      895.51     15.72 o
   3   7   7      929.19      870.15     14.17 o
   4   7   7     1859.16     1791.77     66.69 o
   5   7   7      727.69      702.09      9.92 o
   6   7   7      293.36      273.99      4.85 o
   7   7   7       73.74       69.58      2.86 o
   8   7   7       10.78       10.51      0.72 o
   9   7   7     1127.74     1153.82     28.89 o
  10   7   7        6.32        6.92      0.61 o
  -5   8   7      326.97      323.01      4.36 o
  -4   8   7      392.60      391.75      5.26 o
  -3   8   7      853.20      823.99      8.70 o
  -2   8   7        8.53        7.81      0.52 o
  -1   8   7      736.82      774.41      7.94 o
   0   8   7      361.24      380.01      4.64 o
   1   8   7       21.99       22.28      0.90 o
   2   8   7        2.53        2.26      0.61 o
   3   8   7       15.89       16.55      1.22 o
   4   8   7        0.68        5.33      0.51 o
   5   8   7       47.51       48.60      1.53 o
   6   8   7     1630.93     1558.53     20.70 o
   7   8   7      319.28      316.24      5.83 o
   8   8   7       69.39       61.60      3.32 o
   9   8   7      431.19      418.15      7.00 o
  10   8   7       73.77       80.84      3.84 o
  -5   9   7        3.70        4.85      0.43 o
  -4   9   7        6.35        9.11      0.69 o
  -3   9   7      266.58      264.70      4.27 o
  -2   9   7     1206.52     1205.43     14.17 o
  -1   9   7        3.04        4.21      0.54 o
   0   9   7      999.52     1039.51     12.74 o
   1   9   7      611.58      586.45      5.92 o
   2   9   7      211.43      208.49      2.82 o
   3   9   7      605.32      646.98      6.95 o
   4   9   7        1.90        3.10      0.44 o
   5   9   7       55.54       59.08      1.52 o
   6   9   7       52.39       49.31      1.64 o
   7   9   7      406.39      410.03      5.55 o
   8   9   7       25.74       19.30      1.38 o
   9   9   7      282.00      297.35      7.56 o
  10   9   7      371.46      383.38      8.00 o
  -4  10   7       10.09        9.61      0.48 o
  -3  10   7       32.30       27.87      1.82 o
  -2  10   7       17.63       14.70      1.38 o
  -1  10   7     1002.07     1019.74     11.35 o
   0  10   7      134.83      143.96      2.62 o
   1  10   7      748.60      785.29      8.30 o
   2  10   7     1363.21     1306.33     12.14 o
   3  10   7       37.35       52.06      1.31 o
   4  10   7       15.05       11.32      0.68 o
   5  10   7      310.97      287.26      3.96 o
   6  10   7       54.42       52.25      1.46 o
   7  10   7      319.48      333.38      4.94 o
   8  10   7      130.61      143.79      3.80 o
   9  10   7        5.74        7.91      0.82 o
  -4  11   7      316.68      311.78      4.47 o
  -3  11   7       10.39       10.37      0.64 o
  -2  11   7        0.15        1.60      0.50 o
  -1  11   7       13.95       15.98      1.02 o
   0  11   7      226.16      214.21      4.35 o
   1  11   7        0.99        3.29      0.61 o
   2  11   7     1105.59     1072.62     11.42 o
   3  11   7      511.49      488.51      5.71 o
   4  11   7       17.31        8.33      0.73 o
   5  11   7      740.71      714.68      9.87 o
   6  11   7      164.81      175.62      3.22 o
   7  11   7      135.56      143.30      5.54 o
   8  11   7       90.99       93.64      2.20 o
   9  11   7      185.53      181.62     12.01 o
  -3  12   7      524.79      514.94      9.29 o
  -2  12   7       24.43       27.11      1.12 o
  -1  12   7       13.71       10.90      0.66 o
   0  12   7      114.97      118.17      2.46 o
   1  12   7       13.37       13.81      0.96 o
   2  12   7       33.09       37.11      2.97 o
   3  12   7      560.05      527.51      8.15 o
   4  12   7      221.64      242.86      4.00 o
   5  12   7      177.86      188.67      2.93 o
   6  12   7      124.98      113.33      2.41 o
   7  12   7       71.87       76.88      2.55 o
   8  12   7      205.26      188.12      3.29 o
  -2  13   7      357.43      345.88      7.07 o
  -1  13   7       80.81       86.52      5.21 o
   0  13   7        0.80        1.21      0.63 o
   1  13   7      271.91      278.20      4.12 o
   2  13   7        1.58        1.20      0.44 o
   3  13   7        0.04        1.17      0.38 o
   4  13   7        1.74        2.12      0.52 o
   5  13   7      226.01      239.15      3.30 o
   6  13   7      380.09      389.65      4.52 o
   7  13   7       83.55       86.30      1.61 o
   0  14   7      501.76      447.47     13.96 o
   1  14   7      321.11      268.73      4.53 o
   2  14   7       18.06       23.41      0.90 o
   3  14   7      186.05      157.93      3.05 o
   4  14   7       22.48       17.19      0.92 o
   5  14   7        6.24        3.75      0.41 o
   6  14   7        3.69        5.88      0.91 o
   2  15   7      369.47      323.34      6.71 o
   3  15   7      358.32      325.54      7.59 o
   4  15   7        4.55        2.69      0.36 o
  -3  -9   8       62.77       64.04      2.67 o
  -2  -9   8      123.39      134.02      3.35 o
  -1  -9   8       82.21       88.49      2.76 o
   0  -9   8      821.56      827.35     10.19 o
   1  -9   8       20.87       21.09      0.73 o
   2  -9   8      189.04      178.73      3.61 o
   3  -9   8      101.37       92.60      2.39 o
  -4  -8   8       13.23        8.32      1.43 o
  -3  -8   8       98.43       97.90      1.83 o
  -2  -8   8       58.59       50.61      1.26 o
  -1  -8   8      369.12      360.05      6.60 o
   0  -8   8      243.22      235.39      3.39 o
   1  -8   8     1168.20     1205.07     13.05 o
   2  -8   8        2.21        3.16      0.61 o
   3  -8   8      197.13      208.19      3.89 o
   4  -8   8      183.82      175.07      3.19 o
  -5  -7   8      610.17      590.56      8.24 o
  -4  -7   8      101.91      108.75      2.41 o
  -3  -7   8       89.55       88.14      1.77 o
  -2  -7   8       89.72       85.97      1.75 o
  -1  -7   8      111.29      105.75      2.21 o
   0  -7   8       93.23       89.77      2.02 o
   1  -7   8       99.78       99.00      2.67 o
   2  -7   8     1535.74     1622.18     19.78 o
   3  -7   8       15.36       21.33      1.00 o
   4  -7   8      434.39      445.19      5.01 o
   5  -7   8      133.95      126.42      1.95 o
  -6  -6   8       28.15       32.12      2.22 o
  -5  -6   8       90.58       89.01      2.43 o
  -4  -6   8      105.85      111.32      2.18 o
  -3  -6   8      582.10      602.48      7.33 o
  -2  -6   8      268.45      283.43      5.09 o
  -1  -6   8       11.33       10.81      0.61 o
   0  -6   8      583.83      558.46      6.63 o
   1  -6   8       59.05       49.21      1.45 o
   2  -6   8       32.19       28.40      1.16 o
   3  -6   8      643.51      660.61      7.35 o
   4  -6   8      489.87      519.90      7.37 o
   5  -6   8      634.05      635.22      6.91 o
   6  -6   8      484.40      479.02      5.16 o
  -6  -5   8       42.08       41.64      1.54 o
  -5  -5   8        5.29        7.98      0.62 o
  -4  -5   8      210.82      231.70      3.38 o
  -3  -5   8      124.15      119.78      2.39 o
  -2  -5   8     2245.74     2173.93     33.78 o
  -1  -5   8      593.97      569.59      9.31 o
   0  -5   8        5.11        2.98      0.68 o
   1  -5   8       33.02       34.17      1.43 o
   2  -5   8       36.98       38.02      1.32 o
   3  -5   8      268.59      244.18      6.33 o
   4  -5   8      337.95      349.86      5.32 o
   5  -5   8        2.06        3.39      0.42 o
   6  -5   8      417.02      406.18      5.03 o
   7  -5   8      461.67      446.88     16.94 o
  -6  -4   8        9.42        8.33      0.69 o
  -5  -4   8       92.54       90.89      1.72 o
  -4  -4   8      178.80      181.42      4.90 o
  -3  -4   8      562.65      554.06      9.02 o
  -2  -4   8       21.94       23.29      1.18 o
  -1  -4   8      731.78      801.33     10.94 o
   0  -4   8       15.11        9.88      0.72 o
   1  -4   8      675.20      663.70      7.13 o
   2  -4   8     1475.65     1511.20     18.99 o
   3  -4   8       83.89       79.28      2.75 o
   4  -4   8      331.53      308.84      4.20 o
   5  -4   8      294.76      277.28      4.24 o
   6  -4   8        5.73        8.58      0.84 o
   7  -4   8       28.70       30.25      1.00 o
   8  -4   8      439.83      286.52    206.23 o
  -7  -3   8      220.95      168.12      3.15 o
  -6  -3   8       15.47       15.92      1.41 o
  -5  -3   8      175.60      169.63      2.95 o
  -4  -3   8      342.16      329.85      5.35 o
  -3  -3   8       41.25       40.15      1.52 o
  -2  -3   8      529.35      525.86      6.58 o
  -1  -3   8      470.18      457.65      6.47 o
   0  -3   8     1696.05     1788.60     17.66 o
   1  -3   8      227.29      267.26      5.28 o
   2  -3   8     3102.39     3107.24     28.98 o
   3  -3   8     2902.34     2909.41     27.63 o
   4  -3   8      357.62      365.04      5.37 o
   5  -3   8      227.56      237.01      3.58 o
   6  -3   8      224.78      226.06      3.97 o
   7  -3   8      632.52      643.18      7.92 o
   8  -3   8       15.25       17.30      0.62 o
  -7  -2   8       85.73       85.57      1.89 o
  -6  -2   8      158.43      166.47      4.37 o
  -5  -2   8       74.78       79.39      1.78 o
  -4  -2   8      492.45      495.78      6.72 o
  -3  -2   8        8.80        9.35      0.76 o
  -2  -2   8      508.41      525.62      7.10 o
  -1  -2   8        0.74        1.71      0.63 o
   0  -2   8     1270.85     1291.22     18.94 o
   1  -2   8      476.17      467.08      8.40 o
   2  -2   8     1092.08     1022.70     11.14 o
   3  -2   8     2830.16     2826.12     29.60 o
   4  -2   8      795.73      821.11      9.75 o
   5  -2   8      234.36      221.13      3.54 o
   6  -2   8      759.30      772.30      8.76 o
   7  -2   8       24.74       23.34      1.19 o
   8  -2   8       57.96       61.36      1.62 o
   9  -2   8        0.40        1.95      0.71 o
  -7  -1   8      110.05       96.36      2.14 o
  -6  -1   8      612.35      642.01      7.58 o
  -5  -1   8      459.91      474.91      5.25 o
  -4  -1   8      112.12      103.65      1.76 o
  -3  -1   8      608.57      615.60      8.98 o
  -2  -1   8      109.33      109.86      2.30 o
  -1  -1   8      179.60      180.68      3.99 o
   0  -1   8        0.47        1.38      0.52 o
   1  -1   8      314.58      338.22      4.89 o
   2  -1   8      215.56      223.18      4.01 o
   3  -1   8       69.87       68.35      2.51 o
   4  -1   8      791.37      750.04      8.10 o
   5  -1   8      669.87      647.54      9.48 o
   6  -1   8     1346.64     1346.99     15.61 o
   7  -1   8      633.89      622.96      8.59 o
   8  -1   8       19.15       17.28      0.98 o
   9  -1   8       24.05       28.06      1.26 o
  -7   0   8       37.92       33.46      1.09 o
  -6   0   8        3.26        5.93      0.72 o
  -5   0   8      419.86      425.50      5.07 o
  -4   0   8      906.93      916.43      8.58 o
  -3   0   8      258.86      245.64      3.21 o
  -2   0   8     1779.34     1793.11     17.77 o
  -1   0   8      120.45      100.93      2.90 o
   0   0   8       95.85       85.65      2.73 o
   1   0   8      669.24      750.84      9.62 o
   2   0   8       41.70       57.87      3.10 o
   3   0   8      924.62      913.48     13.31 o
   4   0   8      202.85      214.98      4.67 o
   5   0   8     1197.20     1127.34     11.55 o
   6   0   8        2.08        4.83      0.76 o
   7   0   8      945.93      963.63     10.81 o
   8   0   8      717.95      727.19      9.53 o
   9   0   8       43.27       43.53      2.82 o
  -7   1   8        1.67        1.40      0.28 o
  -6   1   8      398.57      384.70      6.43 o
  -5   1   8       22.36       24.38      0.80 o
  -4   1   8      316.52      304.54      3.66 o
  -3   1   8       83.37       91.00      1.65 o
  -2   1   8      788.08      779.14      8.51 o
  -1   1   8     4069.44     4145.78     43.89 o
   0   1   8       95.18       63.95      1.83 o
   1   1   8     1794.45     1795.93     16.53 o
   2   1   8      880.43      933.02     10.84 o
   3   1   8      160.79      154.65      3.73 o
   4   1   8       44.78       49.44      2.10 o
   5   1   8        2.91        3.58      0.47 o
   6   1   8      887.94      813.61      9.34 o
   7   1   8       79.60       79.76      1.99 o
   8   1   8      150.66      155.72      3.25 o
   9   1   8      295.24      321.97      5.69 o
  10   1   8       23.21       23.20      1.71 o
  -7   2   8       81.41       85.15      2.84 o
  -6   2   8      147.55      150.05      3.32 o
  -5   2   8       54.47       60.32      1.21 o
  -4   2   8       94.07       95.49      1.72 o
  -3   2   8        0.65        2.29      0.34 o
  -2   2   8       97.95       71.18      1.94 o
  -1   2   8      705.07      685.70      8.51 o
   0   2   8      743.12      773.26      9.57 o
   1   2   8     2502.74     2493.18     26.53 o
   2   2   8      238.05      204.82      4.02 o
   3   2   8      395.23      371.53      5.51 o
   4   2   8      710.31      680.60      8.55 o
   5   2   8       75.55       69.88      1.67 o
   6   2   8      396.10      380.79      5.48 o
   7   2   8      365.74      334.02      4.74 o
   8   2   8      247.04      240.72      3.88 o
   9   2   8      492.71      526.45      9.27 o
  10   2   8      266.36      286.33      4.05 o
  -7   3   8      256.63      265.35      5.34 o
  -6   3   8       57.39       59.34      1.54 o
  -5   3   8      988.87     1019.33      9.55 o
  -4   3   8      130.61      143.21      2.19 o
  -3   3   8       61.68       60.66      1.37 o
  -2   3   8       64.06       73.61      2.18 o
  -1   3   8        0.25        0.70      0.59 o
   0   3   8      308.83      270.87      4.95 o
   1   3   8       39.04       25.85      1.01 o
   2   3   8      535.96      472.74      5.95 o
   3   3   8     1230.99     1280.73     17.09 o
   4   3   8      697.08      686.69      8.61 o
   5   3   8        4.86        5.87      0.74 o
   6   3   8      256.19      240.33      3.32 o
   7   3   8      247.48      233.44      3.70 o
   8   3   8        3.92        4.66      0.52 o
   9   3   8       35.69       31.96      1.23 o
  10   3   8       47.64       46.17      1.80 o
  -7   4   8      106.80       90.65      2.01 o
  -6   4   8      696.69      720.81      9.75 o
  -5   4   8       22.23       20.88      0.87 o
  -4   4   8      617.47      614.30      6.33 o
  -3   4   8      617.84      638.39      7.15 o
  -2   4   8     1176.99     1180.97     11.93 o
  -1   4   8       17.37       15.70      1.48 o
   0   4   8      171.82      194.55      3.71 o
   1   4   8      277.23      273.06      4.90 o
   2   4   8      339.10      400.45      5.10 o
   3   4   8     3948.17     3989.44     52.93 o
   4   4   8     1455.55     1474.47     19.87 o
   5   4   8     1847.38     1840.63     18.22 o
   6   4   8      862.50      869.71      9.71 o
   7   4   8       34.46       33.78      1.47 o
   8   4   8       61.54       63.75      1.90 o
   9   4   8        4.23        3.46      0.62 o
  10   4   8       59.77       68.74      1.98 o
  -6   5   8       43.10       45.98      1.54 o
  -5   5   8      279.06      292.15      3.59 o
  -4   5   8       59.83       61.44      1.23 o
  -3   5   8     1492.79     1494.05     16.12 o
  -2   5   8     1174.93     1245.24     12.36 o
  -1   5   8     1442.47     1439.05     19.97 o
   0   5   8       29.58       21.57      1.28 o
   1   5   8       92.21      103.45      2.76 o
   2   5   8      338.73      365.16      7.76 o
   3   5   8     1116.02     1107.12     13.15 o
   4   5   8     1552.51     1563.15     19.73 o
   5   5   8       57.94       63.55      1.65 o
   6   5   8      160.36      146.78      2.68 o
   7   5   8      292.36      276.16      4.25 o
   8   5   8      854.60      832.98     12.20 o
   9   5   8       14.98       20.47      1.10 o
  10   5   8       50.19       44.27      1.48 o
  -6   6   8        0.45        1.75      0.32 o
  -5   6   8       14.78       15.91      0.86 o
  -4   6   8      834.26      832.51      8.05 o
  -3   6   8        6.86        6.30      0.44 o
  -2   6   8      127.90      126.75      2.07 o
  -1   6   8      607.97      612.65      7.69 o
   0   6   8      817.33      817.42     12.61 o
   1   6   8      679.87      711.72     10.57 o
   2   6   8     1518.11     1648.55     19.06 o
   3   6   8        0.92       10.44      2.35 o
   4   6   8      582.14      573.26     12.08 o
   5   6   8     1188.89     1198.79     15.58 o
   6   6   8      501.08      515.33      6.55 o
   7   6   8        2.27        2.95      0.60 o
   8   6   8     1539.18     1505.65     19.89 o
   9   6   8      634.75      630.73      9.77 o
  10   6   8       29.93       21.21     37.56 o
  -6   7   8       26.32       21.14     12.95 o
  -5   7   8      119.78      112.42      2.09 o
  -4   7   8       30.03       35.38      1.04 o
  -3   7   8       16.23       13.59      0.78 o
  -2   7   8      203.38      205.69      2.79 o
  -1   7   8     1429.25     1469.52     14.56 o
   0   7   8      218.49      202.92      2.88 o
   1   7   8       48.09       39.06      1.79 o
   2   7   8     1099.11     1056.23     14.30 o
   3   7   8      520.91      507.78      7.70 o
   4   7   8     2229.22     2159.17     21.41 o
   5   7   8        2.49        5.33      0.56 o
   6   7   8     4353.66     4207.12     99.15 o
   7   7   8      367.84      339.99     10.12 o
   8   7   8      128.20      149.64      3.52 o
   9   7   8      154.08      151.75      7.16 o
  10   7   8       11.51        9.03      0.69 o
  -5   8   8      230.28      215.02      2.96 o
  -4   8   8      284.25      292.15      4.06 o
  -3   8   8       14.41       17.74      0.66 o
  -2   8   8      498.25      502.37      5.38 o
  -1   8   8       21.28       23.41      0.99 o
   0   8   8      221.95      239.64      3.67 o
   1   8   8     2175.02     2183.07     20.78 o
   2   8   8     1017.29     1061.68     12.24 o
   3   8   8        2.22        3.91      0.64 o
   4   8   8       90.23       85.50      1.99 o
   5   8   8      619.42      595.07      8.22 o
   6   8   8       13.89       13.92      1.73 o
   7   8   8      632.77      591.75     11.22 o
   8   8   8      131.11      122.34      4.03 o
   9   8   8      495.59      478.30      7.76 o
  10   8   8        3.96        4.57      0.97 o
  -5   9   8      442.21      424.61      7.13 o
  -4   9   8      498.79      476.60      6.71 o
  -3   9   8       69.61       78.40      1.96 o
  -2   9   8        1.49        3.41      0.37 o
  -1   9   8      266.39      260.15      3.84 o
   0   9   8       34.56       38.16      1.65 o
   1   9   8      325.85      342.39      4.16 o
   2   9   8      240.66      235.54      3.36 o
   3   9   8       51.46       59.06      1.28 o
   4   9   8     1096.21     1100.31     14.17 o
   5   9   8      470.56      462.05      5.85 o
   6   9   8      903.79      908.57     14.25 o
   7   9   8      152.10      143.92      3.01 o
   8   9   8       96.35       98.60      2.71 o
   9   9   8       12.85       13.50      0.96 o
  10   9   8       27.73       24.23      1.70 o
  -4  10   8      252.50      255.12      5.81 o
  -3  10   8      634.62      642.01      8.27 o
  -2  10   8      160.00      171.09      3.48 o
  -1  10   8       18.14       23.82      1.19 o
   0  10   8     1023.87     1046.30     11.32 o
   1  10   8        3.19        3.06      0.69 o
   2  10   8       42.91       36.34      1.08 o
   3  10   8       48.91       51.38      1.16 o
   4  10   8      213.11      210.89      3.33 o
   5  10   8      310.32      329.09      6.29 o
   6  10   8       87.77       85.74      1.93 o
   7  10   8      626.41      667.69      7.89 o
   8  10   8       14.01       18.41      0.81 o
   9  10   8      160.03      119.39     78.91 o
  -3  11   8      203.15      200.62      3.43 o
  -2  11   8      447.34      432.76      7.99 o
  -1  11   8      192.22      216.88      4.99 o
   0  11   8     1122.88     1162.14     16.38 o
   1  11   8      300.89      292.62      4.81 o
   2  11   8      153.49      131.14      2.10 o
   3  11   8      889.23      808.25     10.45 o
   4  11   8      108.57       99.80      2.28 o
   5  11   8       97.51       99.41      2.02 o
   6  11   8       71.86       86.05      2.04 o
   7  11   8       90.97       98.82      2.52 o
   8  11   8      277.01      306.35      5.91 o
   9  11   8       16.49       14.11      0.79 o
  -2  12   8       73.51       67.61      2.13 o
  -1  12   8       11.61       11.70      0.73 o
   0  12   8      301.75      296.95      6.28 o
   1  12   8      520.62      513.07      8.85 o
   2  12   8       48.32       59.55      1.48 o
   3  12   8      218.05      231.88      3.97 o
   4  12   8      182.59      169.58      3.71 o
   5  12   8       26.28       32.84      0.95 o
   6  12   8      131.27      127.48      2.79 o
   7  12   8      144.45      147.39      4.89 o
   8  12   8       13.01       12.55      0.55 o
  -1  13   8        1.66        1.04      0.46 o
   0  13   8       13.38       13.15      0.84 o
   1  13   8      360.02      364.09      7.39 o
   2  13   8      121.73      130.42      4.23 o
   3  13   8      103.33      112.07      2.24 o
   4  13   8      443.43      434.56      7.68 o
   5  13   8      126.50      125.56      2.27 o
   6  13   8        1.49        0.97      0.25 o
   7  13   8       70.65       58.00      1.35 o
   0  14   8        0.61        0.23      0.43 o
   1  14   8        4.68        4.00      0.47 o
   2  14   8       54.21       51.79      1.88 o
   3  14   8      109.41      115.23      2.70 o
   4  14   8       55.10       61.03      1.65 o
   5  14   8      654.94      613.47     13.25 o
   6  14   8       42.31       43.99      2.23 o
  -3  -8   9      133.02      133.36      3.86 o
  -2  -8   9      376.08      372.19      5.40 o
  -1  -8   9      147.68      153.32      3.15 o
   0  -8   9      218.03      189.93      2.91 o
   1  -8   9        1.17        2.02      0.36 o
   2  -8   9        1.28        1.63      0.36 o
   3  -8   9       90.21       88.89      1.64 o
  -4  -7   9        4.70        3.64      1.31 o
  -3  -7   9      418.43      391.34      5.47 o
  -2  -7   9       22.81       25.60      0.82 o
  -1  -7   9      231.64      238.66      4.84 o
   0  -7   9      121.27      127.31      2.17 o
   1  -7   9      399.51      435.34      5.07 o
   2  -7   9       27.77       23.45      0.83 o
   3  -7   9      120.24      123.74      2.54 o
   4  -7   9      101.95      108.40      2.08 o
  -5  -6   9      369.70      347.91     13.48 o
  -4  -6   9       15.36       16.55      1.04 o
  -3  -6   9      181.19      170.16      2.62 o
  -2  -6   9      119.43      118.93      2.80 o
  -1  -6   9       70.15       81.68      2.24 o
   0  -6   9      370.95      381.23      4.86 o
   1  -6   9      372.44      392.45      5.02 o
   2  -6   9     2060.09     2119.34     24.48 o
   3  -6   9        4.99        7.11      1.29 o
   4  -6   9      212.15      222.00      4.22 o
   5  -6   9       17.88       19.03      0.73 o
   6  -6   9        9.41        6.57      0.83 o
  -5  -5   9        7.35        9.54      0.95 o
  -4  -5   9      402.47      408.70      6.40 o
  -3  -5   9      111.12      109.53      2.08 o
  -2  -5   9        0.11        0.50      0.51 o
  -1  -5   9       12.05       16.56      0.79 o
   0  -5   9        0.53        2.05      0.42 o
   1  -5   9      302.64      273.49      4.17 o
   2  -5   9      721.70      728.82      9.90 o
   3  -5   9      970.07      996.56     12.56 o
   4  -5   9      196.70      197.74      3.04 o
   5  -5   9      559.09      563.55      7.14 o
   6  -5   9       61.50       55.68      1.62 o
  -6  -4   9       88.35       54.29      1.47 o
  -5  -4   9       98.66      101.22      2.31 o
  -4  -4   9      508.96      489.52      8.16 o
  -3  -4   9      747.19      754.85      8.42 o
  -2  -4   9       43.25       44.91      1.59 o
  -1  -4   9        1.76        1.32      0.50 o
   0  -4   9      290.57      307.41      4.89 o
   1  -4   9      487.77      529.89      6.89 o
   2  -4   9       58.60       48.37      1.65 o
   3  -4   9       22.54       25.20      1.07 o
   4  -4   9      740.49      745.89     10.80 o
   5  -4   9      130.29      132.31      2.81 o
   6  -4   9      506.27      511.18      7.03 o
   7  -4   9      522.88      494.06      5.51 o
  -6  -3   9      140.15      134.64      3.05 o
  -5  -3   9      565.74      581.54      7.02 o
  -4  -3   9       55.57       59.32      1.72 o
  -3  -3   9      313.61      335.00      4.44 o
  -2  -3   9      164.89      168.15      3.14 o
  -1  -3   9      130.28      119.30      3.13 o
   0  -3   9     1110.01     1122.66     14.89 o
   1  -3   9       52.16       63.48      1.55 o
   2  -3   9     1211.09     1277.64     14.68 o
   3  -3   9      121.91      134.86      2.52 o
   4  -3   9      174.87      176.01      3.64 o
   5  -3   9      190.18      200.57      3.77 o
   6  -3   9      452.76      450.23      7.63 o
   7  -3   9      672.42      659.74      7.55 o
   8  -3   9       49.99       49.24      1.35 o
  -6  -2   9      140.76      134.92      5.09 o
  -5  -2   9       10.90       13.52      0.82 o
  -4  -2   9        1.66        3.17      0.56 o
  -3  -2   9      453.86      440.19      6.23 o
  -2  -2   9     1704.24     1754.94     18.95 o
  -1  -2   9      503.24      511.69      6.68 o
   0  -2   9     1180.75     1199.82     12.30 o
   1  -2   9     3222.31     3222.79     29.80 o
   2  -2   9      416.68      435.04      5.07 o
   3  -2   9      206.22      183.11      2.92 o
   4  -2   9       20.51       23.27      0.96 o
   5  -2   9     1402.23     1398.32     15.25 o
   6  -2   9       39.89       39.58      1.22 o
   7  -2   9       86.44      101.29      2.07 o
   8  -2   9       14.12       16.65      0.55 o
  -6  -1   9      125.60      127.73      2.76 o
  -5  -1   9        1.80        2.36      0.33 o
  -4  -1   9       91.46       85.97      1.68 o
  -3  -1   9      117.51      127.21      2.80 o
  -2  -1   9      536.64      544.51      7.26 o
  -1  -1   9     1240.55     1223.45     11.94 o
   0  -1   9     1953.82     1984.22     17.92 o
   1  -1   9     1661.01     1784.18     18.67 o
   2  -1   9      248.20      284.96      4.34 o
   3  -1   9       21.07       20.25      1.03 o
   4  -1   9      566.51      564.93      6.51 o
   5  -1   9     1408.30     1413.56     13.85 o
   6  -1   9        1.95        3.11      0.47 o
   7  -1   9      173.17      167.43      3.62 o
   8  -1   9      517.80      513.90      6.53 o
   9  -1   9       15.74       13.23      0.74 o
  -6   0   9      193.68      193.67      2.83 o
  -5   0   9       95.38      107.72      2.20 o
  -4   0   9       28.35       27.24      0.86 o
  -3   0   9       64.03       64.25      1.41 o
  -2   0   9        3.66        2.96      0.66 o
  -1   0   9      302.92      300.83      3.94 o
   0   0   9        1.98        2.01      0.56 o
   1   0   9       20.04       15.34      1.45 o
   2   0   9     1165.22     1186.72     13.35 o
   3   0   9     1077.59     1028.66     10.10 o
   4   0   9      141.07      135.38      2.12 o
   5   0   9      420.29      399.40      5.40 o
   6   0   9      411.52      400.30      5.41 o
   7   0   9       57.23       55.37      2.17 o
   8   0   9      161.40      156.91      2.80 o
   9   0   9        8.35       10.33      0.59 o
  -6   1   9      578.06      575.63      6.97 o
  -5   1   9       93.12      100.52      1.87 o
  -4   1   9     1036.13     1045.87      9.94 o
  -3   1   9      806.44      775.45      7.42 o
  -2   1   9       27.33       22.29      0.79 o
  -1   1   9      503.60      540.05      6.81 o
   0   1   9       72.61       66.55      3.16 o
   1   1   9      383.36      356.27      5.92 o
   2   1   9      588.30      582.63      9.61 o
   3   1   9      578.68      591.89      8.75 o
   4   1   9      769.76      736.93      7.88 o
   5   1   9     1304.69     1263.07     12.39 o
   6   1   9      423.72      413.05      5.56 o
   7   1   9      293.21      295.69      4.31 o
   8   1   9        3.76        2.78      0.70 o
   9   1   9       31.51       27.11      1.05 o
  -6   2   9       16.00       14.99      0.80 o
  -5   2   9        0.68        1.43      0.37 o
  -4   2   9      399.19      399.21      4.40 o
  -3   2   9     1180.31     1226.10     12.32 o
  -2   2   9      387.06      374.65      4.13 o
  -1   2   9      794.40      785.34      7.47 o
   0   2   9        8.24       11.52      0.82 o
   1   2   9      101.49      101.87      2.90 o
   2   2   9        0.02        2.09      0.54 o
   3   2   9      307.93      322.49      5.07 o
   4   2   9       39.34       31.38      0.98 o
   5   2   9      608.48      650.24      7.01 o
   6   2   9      391.50      374.74      5.50 o
   7   2   9      159.60      162.94      2.98 o
   8   2   9      145.52      158.72      2.72 o
   9   2   9       50.65       54.11      1.57 o
  -6   3   9       73.63       72.44      1.94 o
  -5   3   9       17.06       16.05      0.68 o
  -4   3   9       42.89       43.86      1.03 o
  -3   3   9      174.89      165.91      2.49 o
  -2   3   9      374.54      378.61      4.31 o
  -1   3   9      613.62      599.91      7.06 o
   0   3   9      273.67      265.44      5.82 o
   1   3   9     1279.35     1300.81     26.52 o
   2   3   9     1054.99     1018.08     10.89 o
   3   3   9       27.82       25.57      1.35 o
   4   3   9      246.58      239.83      3.48 o
   5   3   9      190.09      198.61      2.78 o
   6   3   9      281.71      292.03      5.14 o
   7   3   9      949.40      894.73     11.34 o
   8   3   9      297.03      315.54      4.87 o
   9   3   9      158.53      171.62      3.37 o
  10   3   9      178.20      164.29      5.29 o
  -6   4   9       14.19       13.42      0.94 o
  -5   4   9       28.45       34.38      1.02 o
  -4   4   9       37.41       38.48      1.26 o
  -3   4   9       53.60       59.15      1.44 o
  -2   4   9      806.79      781.10      8.50 o
  -1   4   9      359.40      349.48      5.34 o
   0   4   9       34.42       21.73      1.05 o
   1   4   9     1361.82     1406.59     14.66 o
   2   4   9     1253.52     1229.95     13.87 o
   3   4   9      262.30      249.10      4.15 o
   4   4   9        2.28        2.20      1.02 o
   5   4   9      417.97      406.44      4.91 o
   6   4   9      373.96      361.77      4.56 o
   7   4   9        5.45        2.43      0.40 o
   8   4   9      605.19      591.14      6.68 o
   9   4   9        6.44        8.43      0.65 o
  10   4   9      221.44      218.19      3.67 o
  -6   5   9      170.11      171.44      2.78 o
  -5   5   9       28.81       32.34      1.00 o
  -4   5   9      331.23      345.66      4.03 o
  -3   5   9      300.06      310.00      3.55 o
  -2   5   9      271.63      276.65      3.47 o
  -1   5   9      565.06      551.41      6.51 o
   0   5   9      177.46      178.10      3.27 o
   1   5   9       22.16       18.36      1.97 o
   2   5   9      742.58      741.91      9.51 o
   3   5   9     2788.67     2815.11     29.35 o
   4   5   9      444.93      409.76      5.10 o
   5   5   9      121.20      114.03      2.64 o
   6   5   9       75.04       77.19      2.10 o
   7   5   9       24.09       19.82      1.01 o
   8   5   9        8.16       13.31      0.90 o
   9   5   9        3.75        3.99      0.69 o
  10   5   9        0.44        1.37      0.34 o
  -5   6   9      607.90      577.26      6.88 o
  -4   6   9      139.77      140.95      2.14 o
  -3   6   9      908.33      931.85      9.22 o
  -2   6   9       90.00       86.19      1.79 o
  -1   6   9       85.65       82.04      2.10 o
   0   6   9      183.01      181.22      3.39 o
   1   6   9       22.02       25.66      0.91 o
   2   6   9        0.68        2.46      0.41 o
   3   6   9      927.84      974.16      9.82 o
   4   6   9      489.17      479.67      6.13 o
   5   6   9       26.54       20.75      0.95 o
   6   6   9     2760.18     2718.58     29.95 o
   7   6   9       80.48       81.01      2.30 o
   8   6   9      176.42      178.28      3.92 o
   9   6   9       26.12       25.23      1.38 o
  10   6   9      214.19      182.83      3.34 o
  -5   7   9      179.76      176.69      2.52 o
  -4   7   9       83.55       93.07      1.66 o
  -3   7   9       85.94       94.33      1.65 o
  -2   7   9      136.81      140.83      2.15 o
  -1   7   9      414.16      452.96      5.21 o
   0   7   9     1157.90     1160.43     12.24 o
   1   7   9      121.84      118.56      2.41 o
   2   7   9      292.29      296.76      4.98 o
   3   7   9       67.64       69.29      1.55 o
   4   7   9      413.66      408.26      5.98 o
   5   7   9      153.68      148.19      3.76 o
   6   7   9      327.91      335.51      5.14 o
   7   7   9     1271.43     1234.39     14.02 o
   8   7   9       21.23       17.59      1.14 o
   9   7   9      386.06      373.31      9.31 o
  10   7   9        5.45        6.22      0.54 o
  -5   8   9        7.18        6.22      0.86 o
  -4   8   9      183.23      176.69      2.40 o
  -3   8   9      661.64      654.60      6.87 o
  -2   8   9      157.99      167.24      2.37 o
  -1   8   9      193.08      199.92      3.73 o
   0   8   9      571.01      581.59      7.11 o
   1   8   9      395.43      394.22      5.75 o
   2   8   9     1958.16     1994.26     18.76 o
   3   8   9       31.43       25.90      0.90 o
   4   8   9     1452.82     1485.83     16.76 o
   5   8   9        8.49        8.42      0.60 o
   6   8   9      265.12      264.31      4.31 o
   7   8   9      157.25      169.42      3.49 o
   8   8   9        1.02        2.52      1.33 o
   9   8   9       59.29       54.92      1.56 o
  10   8   9      483.73      448.86      8.41 o
  -4   9   9      102.06       94.09      3.49 o
  -3   9   9        3.12        3.67      0.40 o
  -2   9   9      178.04      166.33      2.89 o
  -1   9   9     1064.12     1078.69     12.42 o
   0   9   9      795.45      862.31     13.31 o
   1   9   9      109.23      107.32      1.91 o
   2   9   9        7.05        5.57      0.57 o
   3   9   9       21.20       26.10      0.93 o
   4   9   9       46.68       48.49      1.51 o
   5   9   9     1126.71     1106.89     20.59 o
   6   9   9       36.32       40.15      1.56 o
   7   9   9      450.70      433.84      6.44 o
   8   9   9      246.85      263.63      3.90 o
   9   9   9       35.91       38.22      2.42 o
  -3  10   9        9.52        9.26      0.85 o
  -2  10   9      112.42      107.59      2.20 o
  -1  10   9       39.43       44.85      1.36 o
   0  10   9        2.32        2.65      0.55 o
   1  10   9       25.64       19.03      0.83 o
   2  10   9     1887.35     1882.26     19.87 o
   3  10   9     1007.03     1078.25     12.30 o
   4  10   9      257.27      257.84      4.25 o
   5  10   9       48.67       50.48      1.50 o
   6  10   9      283.14      278.93      4.86 o
   7  10   9      214.78      220.19      3.71 o
   8  10   9        4.65        4.11      0.52 o
   9  10   9      175.57      192.90      2.92 o
  -3  11   9       18.35       20.75      1.37 o
  -2  11   9      470.04      459.61      8.56 o
  -1  11   9       42.55       47.84      2.07 o
   0  11   9      303.65      275.86      5.17 o
   1  11   9        3.83        2.07      0.51 o
   2  11   9       35.62       42.06      1.02 o
   3  11   9      553.68      535.84      5.81 o
   4  11   9       22.18       29.45      0.84 o
   5  11   9      353.83      362.10      6.75 o
   6  11   9       14.80       18.09      0.85 o
   7  11   9      100.22       99.15      2.01 o
   8  11   9        0.97        0.42      0.25 o
  -2  12   9      442.76      437.27      6.06 o
  -1  12   9      130.65      120.37      2.44 o
   0  12   9        9.97       20.18      1.02 o
   1  12   9       10.18       10.87      0.69 o
   2  12   9        6.32       11.00      0.75 o
   3  12   9       23.92       22.42      1.04 o
   4  12   9      130.59      131.51      2.65 o
   5  12   9      218.36      248.19      4.01 o
   6  12   9       13.02       12.89      0.56 o
   7  12   9       66.89       74.65      2.12 o
   8  12   9      156.87      152.22      3.33 o
  -1  13   9      366.31      336.93      6.83 o
   0  13   9       67.29       56.95      1.42 o
   1  13   9      280.02      297.67      4.61 o
   2  13   9       52.22       50.91      1.54 o
   3  13   9      165.83      156.04      4.24 o
   4  13   9        8.47        8.23      0.53 o
   5  13   9       75.10       72.15      1.46 o
   6  13   9       36.94       43.61      1.16 o
   7  13   9      269.04      266.02      5.41 o
   1  14   9       40.49       39.96      2.28 o
   2  14   9      158.04      147.19      3.17 o
   3  14   9      189.36      184.08      3.05 o
   4  14   9       20.13       23.19      1.44 o
   5  14   9       24.41       28.92      1.23 o
  -2  -7  10      128.10      117.39      2.84 o
  -1  -7  10        8.18        8.62      0.60 o
   0  -7  10        0.21        0.86      0.28 o
   1  -7  10        0.54        0.87      0.24 o
   2  -7  10       90.68       76.57      1.42 o
   3  -7  10       78.18       82.05      1.62 o
  -3  -6  10      208.37      206.50      3.28 o
  -2  -6  10       64.97       66.87      1.34 o
  -1  -6  10      132.17      156.91      2.39 o
   0  -6  10       99.72      112.20      4.39 o
   1  -6  10        0.23        1.18      0.36 o
   2  -6  10       68.11       83.46      1.60 o
   3  -6  10       67.33       64.43      1.46 o
   4  -6  10      166.04      197.18      4.17 o
   5  -6  10       66.15       65.04      1.49 o
  -4  -5  10      170.77      166.33      2.33 o
  -3  -5  10       14.11       17.46      0.67 o
  -2  -5  10      139.43      149.73      3.29 o
  -1  -5  10      264.60      258.19      4.57 o
   0  -5  10      849.66      877.99      9.63 o
   1  -5  10      184.18      190.22      5.46 o
   2  -5  10       86.66       81.80      3.29 o
   3  -5  10      137.82      148.71      2.75 o
   4  -5  10       71.81       71.22      2.10 o
   5  -5  10       19.67       22.47      0.78 o
   6  -5  10       27.05       22.22      1.60 o
  -5  -4  10      921.24      753.78     29.66 o
  -4  -4  10       92.63       92.84      1.67 o
  -3  -4  10       15.76       17.41      0.90 o
  -2  -4  10       68.89       65.91      2.00 o
  -1  -4  10     1512.54     1511.00     16.51 o
   0  -4  10      444.14      420.39      6.74 o
   1  -4  10      131.67      130.52      2.56 o
   2  -4  10     1347.33     1377.24     15.14 o
   3  -4  10      286.20      287.16      4.85 o
   4  -4  10       56.38       63.20      1.76 o
   5  -4  10        3.11        2.20      0.36 o
   6  -4  10       78.90       79.50      2.15 o
  -5  -3  10       60.42       55.47      1.69 o
  -4  -3  10      216.48      209.63      3.15 o
  -3  -3  10      484.44      467.35     10.99 o
  -2  -3  10      516.07      517.12      6.50 o
  -1  -3  10       25.00       23.85      1.11 o
   0  -3  10      889.31      936.61     15.44 o
   1  -3  10      114.67      127.69      2.41 o
   2  -3  10       46.96       46.31      1.37 o
   3  -3  10       93.00      100.67      2.25 o
   4  -3  10      281.94      277.06      4.88 o
   5  -3  10     1487.08     1509.85     15.54 o
   6  -3  10       40.18       41.08      1.33 o
   7  -3  10        5.60        5.03      0.46 o
  -5  -2  10       86.92       93.46      2.15 o
  -4  -2  10      490.71      492.04      7.20 o
  -3  -2  10       46.68       48.93      1.29 o
  -2  -2  10      202.63      189.62      3.39 o
  -1  -2  10     1176.14     1184.10     13.37 o
   0  -2  10      415.23      398.84      5.61 o
   1  -2  10      119.62      129.98      2.51 o
   2  -2  10        7.38        7.64      0.64 o
   3  -2  10      747.66      732.43      9.17 o
   4  -2  10      854.13      865.82      9.05 o
   5  -2  10      324.21      338.56      4.47 o
   6  -2  10      491.76      507.66      8.68 o
   7  -2  10       86.20       87.44      2.90 o
   8  -2  10       62.89       60.55      1.37 o
  -6  -1  10        7.48        8.91      2.33 o
  -5  -1  10      379.30      371.48      6.91 o
  -4  -1  10      343.35      361.01      6.48 o
  -3  -1  10       13.32       13.20      0.66 o
  -2  -1  10      402.96      415.60      5.75 o
  -1  -1  10      783.69      799.78      8.82 o
   0  -1  10      680.07      660.26      7.91 o
   1  -1  10        7.79        9.83      0.72 o
   2  -1  10      143.14      139.91      2.63 o
   3  -1  10      195.25      196.06      3.30 o
   4  -1  10      664.63      640.58      6.85 o
   5  -1  10      248.86      250.58      3.50 o
   6  -1  10        1.49        2.18      0.35 o
   7  -1  10      282.89      304.84      3.85 o
   8  -1  10       46.10       53.00      1.30 o
  -6   0  10       44.14       37.41      1.35 o
  -5   0  10       23.34       20.91      0.85 o
  -4   0  10      136.61      134.45      2.14 o
  -3   0  10       79.59       84.67      1.60 o
  -2   0  10     1928.59     1922.69     19.18 o
  -1   0  10      338.61      344.00      4.57 o
   0   0  10        2.83        3.64      0.41 o
   1   0  10       51.58       51.00      1.32 o
   2   0  10       40.47       46.19      1.18 o
   3   0  10     2372.79     2389.73     22.67 o
   4   0  10     1513.63     1428.22     13.70 o
   5   0  10     1015.08      968.36     11.67 o
   6   0  10      311.05      300.83      4.05 o
   7   0  10       26.88       26.45      1.31 o
   8   0  10      634.44      639.40     10.14 o
   9   0  10       93.76       91.57      1.98 o
  -6   1  10      318.45      286.47     13.56 o
  -5   1  10       27.18       24.71      0.84 o
  -4   1  10      191.02      191.76      2.61 o
  -3   1  10       20.97       18.56      0.64 o
  -2   1  10      426.96      430.60      5.14 o
  -1   1  10      153.49      147.32      2.70 o
   0   1  10     1298.07     1264.08     13.15 o
   1   1  10     2323.33     2318.58     20.94 o
   2   1  10      412.13      396.28      4.32 o
   3   1  10       29.74       38.62      1.10 o
   4   1  10       11.63       11.74      0.94 o
   5   1  10      300.31      263.88      3.43 o
   6   1  10      142.71      126.59      2.22 o
   7   1  10        0.76        2.62      0.47 o
   8   1  10       90.39       91.87      2.15 o
   9   1  10      470.13      439.23      6.12 o
  -6   2  10       29.69       31.68      2.62 o
  -5   2  10      947.20      930.03      9.55 o
  -4   2  10      169.89      171.04      2.47 o
  -3   2  10      268.03      270.15      3.06 o
  -2   2  10      373.44      358.49      4.08 o
  -1   2  10        0.07        0.54      0.47 o
   0   2  10      147.00      152.55      2.69 o
   1   2  10      159.54      158.29      2.24 o
   2   2  10      644.57      622.35      6.33 o
   3   2  10      851.48      826.41      9.45 o
   4   2  10      407.98      382.97      4.30 o
   5   2  10      135.99      118.34      2.39 o
   6   2  10      196.31      200.64      2.99 o
   7   2  10      190.38      157.99      2.92 o
   8   2  10      733.34      690.78      8.21 o
   9   2  10        8.01        8.93      0.95 o
  -6   3  10       31.51       30.54      2.05 o
  -5   3  10      134.03      132.01      2.04 o
  -4   3  10      856.22      914.95      8.93 o
  -3   3  10      463.04      464.62      6.26 o
  -2   3  10       80.75       73.51      1.79 o
  -1   3  10        0.64        1.03      0.35 o
   0   3  10       69.34       77.62      1.74 o
   1   3  10      193.48      197.78      3.23 o
   2   3  10      311.11      326.50      4.53 o
   3   3  10      519.78      522.35      5.76 o
   4   3  10      348.39      371.30      4.38 o
   5   3  10     1375.02     1363.51     14.39 o
   6   3  10      288.11      273.39      3.67 o
   7   3  10      459.71      458.63      5.24 o
   8   3  10       24.18       27.98      1.08 o
   9   3  10       10.26        8.28      0.70 o
  -5   4  10       14.25       10.80      0.60 o
  -4   4  10      192.89      193.13      2.85 o
  -3   4  10      247.28      268.24      3.38 o
  -2   4  10       19.17       19.53      0.73 o
  -1   4  10      952.68      962.35      9.90 o
   0   4  10       87.12       90.65      1.69 o
   1   4  10      159.66      169.64      2.59 o
   2   4  10      410.48      397.58      5.23 o
   3   4  10      551.03      546.78      6.00 o
   4   4  10       30.40       37.47      1.06 o
   5   4  10       62.04       53.06      2.03 o
   6   4  10     1173.74     1176.13     13.05 o
   7   4  10       15.73       20.15      1.00 o
   8   4  10      311.81      321.85      3.99 o
   9   4  10       25.97       26.69      1.07 o
  -5   5  10      195.14      184.74      3.46 o
  -4   5  10        8.16        7.93      0.53 o
  -3   5  10      793.14      809.11      8.48 o
  -2   5  10      327.68      344.79      4.01 o
  -1   5  10      115.69      108.19      2.14 o
   0   5  10     1188.64     1211.87     12.58 o
   1   5  10      684.88      717.56      9.22 o
   2   5  10        3.20        2.67      0.40 o
   3   5  10       88.95       99.61      1.85 o
   4   5  10       81.86       83.55      1.63 o
   5   5  10        9.00        7.84      0.68 o
   6   5  10       91.80       91.05      2.20 o
   7   5  10       96.03      100.24      2.43 o
   8   5  10      263.02      258.79      4.37 o
   9   5  10      820.58      823.35     12.12 o
  10   5  10       90.27       93.69      3.45 o
  -5   6  10      142.47      135.16      2.48 o
  -4   6  10       21.19       18.85      0.86 o
  -3   6  10       76.39       76.61      1.55 o
  -2   6  10      855.14      861.08      9.18 o
  -1   6  10      149.17      146.85      2.39 o
   0   6  10       80.50       74.01      2.07 o
   1   6  10     2774.29     2885.24     26.46 o
   2   6  10       27.72       24.47      1.07 o
   3   6  10       13.39       19.21      1.00 o
   4   6  10     2529.84     2530.84     23.64 o
   5   6  10     1275.66     1293.35     14.71 o
   6   6  10        9.65       13.13      0.82 o
   7   6  10        1.63        1.26      0.37 o
   8   6  10      164.56      166.71      3.44 o
   9   6  10        3.74        4.17      0.51 o
  10   6  10       80.07       87.30      3.21 o
  -4   7  10        2.57        3.71      0.33 o
  -3   7  10        0.94        0.97      0.48 o
  -2   7  10      248.08      244.05      3.94 o
  -1   7  10      310.41      328.75      4.79 o
   0   7  10      215.11      234.87      3.55 o
   1   7  10      555.45      553.26      6.35 o
   2   7  10     1433.43     1465.29     14.39 o
   3   7  10      386.44      397.78      5.13 o
   4   7  10     1331.31     1320.38     13.24 o
   5   7  10     3319.08     3230.83     34.04 o
   6   7  10       58.33       54.68      1.93 o
   7   7  10      258.01      245.14      5.38 o
   8   7  10       92.39       88.90      2.28 o
   9   7  10        4.00        3.86      0.73 o
  -4   8  10       47.06       47.33      1.31 o
  -3   8  10      425.14      435.58      5.60 o
  -2   8  10      132.11      134.77      2.21 o
  -1   8  10        2.41        3.77      0.77 o
   0   8  10      187.60      182.09      3.12 o
   1   8  10       13.79       14.05      0.66 o
   2   8  10     1501.55     1485.44     16.13 o
   3   8  10        4.10        4.68      0.57 o
   4   8  10       53.33       61.36      1.52 o
   5   8  10      824.48      852.05      9.74 o
   6   8  10      237.40      233.70      3.51 o
   7   8  10        1.18        0.55      0.36 o
   8   8  10      189.81      184.03      3.09 o
   9   8  10        4.78        5.99      0.51 o
  -4   9  10      238.99      218.60      5.28 o
  -3   9  10       46.97       45.28      1.25 o
  -2   9  10      368.44      401.31      4.71 o
  -1   9  10       66.24       82.99      2.01 o
   0   9  10      763.49      807.63      9.14 o
   1   9  10       60.50       50.38      1.38 o
   2   9  10      301.50      303.01      3.95 o
   3   9  10       63.63       69.97      1.62 o
   4   9  10      124.44      131.84      2.27 o
   5   9  10        0.86        1.28      0.44 o
   6   9  10      104.65      109.32      2.15 o
   7   9  10      203.34      194.81      3.66 o
   8   9  10        0.58        0.50      0.37 o
   9   9  10      137.28      125.89      3.23 o
  -3  10  10      755.64      674.60     13.09 o
  -2  10  10      382.35      370.00      4.70 o
  -1  10  10      152.67      164.49      2.72 o
   0  10  10        5.06        5.26      0.67 o
   1  10  10       11.91       16.43      0.75 o
   2  10  10      300.62      287.45      3.94 o
   3  10  10      442.58      488.78      5.33 o
   4  10  10       27.35       24.16      0.96 o
   5  10  10       23.30       27.16      1.09 o
   6  10  10      468.55      472.02      9.78 o
   7  10  10      484.77      519.06      6.22 o
   8  10  10       15.15       17.28      0.76 o
   9  10  10       96.19       89.91      5.30 o
  -2  11  10        9.72        7.23      0.52 o
  -1  11  10       61.98       60.34      1.66 o
   0  11  10     1074.15     1139.27     14.36 o
   1  11  10      751.63      789.94      9.39 o
   2  11  10      242.53      247.58      4.86 o
   3  11  10       77.78       73.88      1.48 o
   4  11  10       12.48        8.32      0.65 o
   5  11  10      116.00      107.74      3.06 o
   6  11  10       14.30       14.97      0.97 o
   7  11  10        3.31        4.95      0.45 o
   8  11  10      139.07      156.25      2.31 o
  -1  12  10       13.90       12.85      0.67 o
   0  12  10       55.19       60.23      1.59 o
   1  12  10       19.82       18.83      0.94 o
   2  12  10       48.33       62.47      2.21 o
   3  12  10      609.58      632.08      8.52 o
   4  12  10      103.22      100.81      2.19 o
   5  12  10       11.92       10.89      0.70 o
   6  12  10       27.81       23.92      0.77 o
   7  12  10       13.47       11.99      0.51 o
   8  12  10       65.56       57.00      1.52 o
   0  13  10       13.90       12.04      0.67 o
   1  13  10        3.25        3.14      0.51 o
   2  13  10       63.99       60.79      2.97 o
   3  13  10       76.43       83.84      5.67 o
   4  13  10       42.06       40.96      1.95 o
   5  13  10      238.29      244.77      4.77 o
   6  13  10       38.93       36.24      1.23 o
   7  13  10      125.60      125.89      2.33 o
   2  14  10       28.96       21.99      1.68 o
   3  14  10       28.41       26.98      0.89 o
   4  14  10       25.98       34.58      1.24 o
   5  14  10      226.60      211.90      7.17 o
  -2  -6  11       70.15       55.43      1.49 o
  -1  -6  11       96.07      101.08      1.95 o
   0  -6  11        4.08        4.80      0.41 o
   1  -6  11        0.94        1.93      0.38 o
   2  -6  11      179.57      175.21      2.45 o
   3  -6  11       27.08       27.49      0.87 o
  -3  -5  11       16.35       17.25      0.57 o
  -2  -5  11      762.60      722.29     10.15 o
  -1  -5  11        9.15        5.33      0.53 o
   0  -5  11        1.41        2.07      0.61 o
   1  -5  11        0.49        1.16      0.32 o
   2  -5  11      218.38      231.50      3.13 o
   3  -5  11      465.11      498.87      5.85 o
   4  -5  11       44.82       52.11      1.47 o
   5  -5  11      499.21      489.55      6.51 o
  -4  -4  11        5.27        2.98      0.36 o
  -3  -4  11      756.49      749.98      8.37 o
  -2  -4  11       90.71       92.75      1.57 o
  -1  -4  11      166.25      167.86      2.66 o
   0  -4  11       40.03       43.05      1.28 o
   1  -4  11       20.39       15.94      0.83 o
   2  -4  11       41.40       39.53      1.46 o
   3  -4  11       33.12       33.66      1.06 o
   4  -4  11      102.49      104.27      1.93 o
   5  -4  11       70.90       71.06      1.45 o
   6  -4  11      261.72      266.96      3.74 o
  -4  -3  11      103.98       87.76      1.64 o
  -3  -3  11      246.41      248.95      4.19 o
  -2  -3  11      958.40      972.54     10.49 o
  -1  -3  11        2.31        4.28      0.79 o
   0  -3  11      916.56      900.89     10.65 o
   1  -3  11       61.58       69.65      1.85 o
   2  -3  11      445.55      439.62      5.09 o
   3  -3  11      154.08      164.20      2.88 o
   4  -3  11       60.07       56.55      1.36 o
   5  -3  11        8.44        9.46      0.51 o
   6  -3  11       42.10       48.04      1.20 o
  -4  -2  11       22.28       20.96      0.75 o
  -3  -2  11      103.06      104.25      2.28 o
  -2  -2  11      419.77      417.78      5.48 o
  -1  -2  11      309.44      316.99      5.52 o
   0  -2  11        1.35        1.75      0.51 o
   1  -2  11      157.50      159.21      3.28 o
   2  -2  11      138.58      150.53      2.50 o
   3  -2  11     1198.62     1214.15     13.44 o
   4  -2  11       80.61       81.41      1.81 o
   5  -2  11       23.72       26.80      0.95 o
   6  -2  11       29.36       26.13      1.10 o
   7  -2  11      196.36      200.59      4.62 o
  -5  -1  11       53.38       48.96      2.15 o
  -4  -1  11       35.66       35.35      1.10 o
  -3  -1  11      167.51      166.28      3.72 o
  -2  -1  11       19.05       15.69      0.91 o
  -1  -1  11       28.13       25.90      1.03 o
   0  -1  11      185.34      183.72      3.59 o
   1  -1  11      181.28      189.04      3.03 o
   2  -1  11      831.89      844.07      9.31 o
   3  -1  11      168.23      176.76      2.79 o
   4  -1  11      276.32      261.27      3.22 o
   5  -1  11        8.33       12.32      0.66 o
   6  -1  11      177.93      192.21      3.00 o
   7  -1  11      182.31      166.76      3.23 o
   8  -1  11       17.69       22.12      0.77 o
  -5   0  11       86.03       84.01      1.82 o
  -4   0  11      353.46      360.06      4.59 o
  -3   0  11      323.06      330.96      5.33 o
  -2   0  11      242.74      248.46      3.59 o
  -1   0  11      322.67      323.75      4.29 o
   0   0  11      668.68      648.36     11.14 o
   1   0  11      136.66      135.39      3.02 o
   2   0  11       27.56       30.26      1.04 o
   3   0  11     1291.94     1258.28     16.71 o
   4   0  11      321.19      337.34      4.12 o
   5   0  11      234.49      240.90      3.02 o
   6   0  11      143.12      158.46      2.28 o
   7   0  11      173.30      170.15      2.88 o
   8   0  11      110.61      109.03      3.00 o
  -5   1  11      138.80      130.64      2.20 o
  -4   1  11      561.91      564.87      6.72 o
  -3   1  11       66.02       69.69      1.36 o
  -2   1  11       24.31       22.72      0.86 o
  -1   1  11      135.45      122.94      2.36 o
   0   1  11      602.99      615.40      7.49 o
   1   1  11      366.31      392.26      4.58 o
   2   1  11      538.36      491.98      5.29 o
   3   1  11        6.38        4.21      0.43 o
   4   1  11      466.59      444.18      5.39 o
   5   1  11      176.26      180.56      2.58 o
   6   1  11      264.33      254.53      3.48 o
   7   1  11      288.82      297.80      4.61 o
   8   1  11      103.11      104.01      2.45 o
  -5   2  11        0.26        0.78      0.44 o
  -4   2  11       52.72       46.93      1.01 o
  -3   2  11       18.35       22.85      0.72 o
  -2   2  11      468.76      468.73      5.43 o
  -1   2  11     2170.97     2160.39     21.43 o
   0   2  11      255.51      243.83      3.96 o
   1   2  11     1292.39     1330.88     14.67 o
   2   2  11      553.82      553.58      7.15 o
   3   2  11      175.19      154.20      2.64 o
   4   2  11       20.72       26.49      0.96 o
   5   2  11       55.34       53.98      1.36 o
   6   2  11        9.08       14.70      0.79 o
   7   2  11      506.75      486.97      6.94 o
   8   2  11      456.84      450.42      7.53 o
   9   2  11       25.05       20.79      1.68 o
  -5   3  11      336.56      305.42      4.15 o
  -4   3  11      236.16      235.22      3.24 o
  -3   3  11      256.28      245.35      3.34 o
  -2   3  11      210.93      212.02      2.77 o
  -1   3  11       27.73       27.72      1.08 o
   0   3  11      394.99      397.66      4.92 o
   1   3  11       30.09       22.82      0.99 o
   2   3  11     2157.03     2144.30     20.27 o
   3   3  11        2.51        2.48      0.57 o
   4   3  11       23.61       16.74      1.07 o
   5   3  11      137.57      106.00      1.97 o
   6   3  11      402.54      340.79      4.75 o
   7   3  11       18.59       24.08      0.90 o
   8   3  11      142.70      152.92      2.84 o
   9   3  11      287.32      307.84     15.91 o
  -5   4  11       23.59       27.72      1.89 o
  -4   4  11       65.87       69.98      1.36 o
  -3   4  11      302.25      300.18      3.86 o
  -2   4  11        0.27        2.25      0.43 o
  -1   4  11       71.54       69.96      1.56 o
   0   4  11       36.76       40.02      1.15 o
   1   4  11      556.72      578.93      6.85 o
   2   4  11      116.54      102.43      2.22 o
   3   4  11     2365.09     2377.33     24.49 o
   4   4  11      840.47      767.95      8.21 o
   5   4  11      373.72      368.73      5.56 o
   6   4  11      101.77       92.45      1.89 o
   7   4  11      105.65      102.15      1.90 o
   8   4  11       92.74       78.72      1.51 o
   9   4  11        2.26        2.18      1.08 o
  -4   5  11       62.06       67.80      1.26 o
  -3   5  11        5.13        6.35      0.61 o
  -2   5  11      684.71      685.35      7.42 o
  -1   5  11      178.76      193.68      2.82 o
   0   5  11        5.72        8.23      0.63 o
   1   5  11      401.74      376.08      4.74 o
   2   5  11       65.40       52.35      1.57 o
   3   5  11       47.49       46.47      1.19 o
   4   5  11     1531.40     1514.94     14.26 o
   5   5  11       51.05       69.30      1.64 o
   6   5  11       94.76      103.62      2.17 o
   7   5  11      218.20      208.21      3.15 o
   8   5  11       25.82       21.43      1.65 o
   9   5  11       25.12       20.50      2.14 o
  -4   6  11      570.03      553.08      6.11 o
  -3   6  11       92.52       97.80      1.85 o
  -2   6  11       46.61       33.92      1.12 o
  -1   6  11     2482.82     2519.67     25.91 o
   0   6  11      132.53      134.70      3.80 o
   1   6  11       23.74       24.04      0.89 o
   2   6  11      327.75      339.51      4.33 o
   3   6  11       70.83       73.27      1.67 o
   4   6  11        6.67       10.89      0.63 o
   5   6  11       32.13       34.47      1.26 o
   6   6  11      411.87      395.37      5.48 o
   7   6  11       41.78       41.11      1.74 o
   8   6  11      360.98      375.77      6.46 o
   9   6  11      174.13      158.71      3.35 o
  -4   7  11       43.38       38.13      1.48 o
  -3   7  11      602.68      596.01      6.69 o
  -2   7  11       16.39       16.68      0.73 o
  -1   7  11      338.85      358.96      4.51 o
   0   7  11     2366.40     2412.08     25.87 o
   1   7  11      513.53      512.47      6.24 o
   2   7  11      805.23      801.79      9.24 o
   3   7  11        8.97        9.43      0.62 o
   4   7  11       49.64       46.78      1.48 o
   5   7  11      188.09      208.21      3.24 o
   6   7  11      381.21      377.82      5.01 o
   7   7  11       80.91       83.32      2.05 o
   8   7  11        2.34        3.23      0.50 o
   9   7  11      303.24      287.51      6.07 o
  -3   8  11       64.99       57.46      1.40 o
  -2   8  11       40.47       42.26      1.04 o
  -1   8  11      117.20      119.47      2.41 o
   0   8  11      445.08      462.66      6.81 o
   1   8  11      245.16      237.68      3.59 o
   2   8  11        1.86        2.74      0.40 o
   3   8  11     1351.97     1342.22     18.09 o
   4   8  11       75.84       67.29      1.95 o
   5   8  11      165.96      164.14      2.98 o
   6   8  11       53.64       53.91      1.53 o
   7   8  11       14.49       20.84      1.00 o
   8   8  11      174.58      188.43      2.89 o
   9   8  11        1.31        1.70      0.42 o
  -3   9  11        7.47        4.21      0.58 o
  -2   9  11       96.60      100.83      1.83 o
  -1   9  11       47.36       53.10      1.34 o
   0   9  11      270.04      281.11      4.19 o
   1   9  11       11.06       14.21      0.84 o
   2   9  11      880.33      872.45      8.99 o
   3   9  11       22.17       25.08      0.94 o
   4   9  11      309.11      333.93      6.05 o
   5   9  11       76.84       69.19      1.74 o
   6   9  11      125.70      118.60      3.28 o
   7   9  11       18.36       19.10      0.81 o
   8   9  11       35.46       31.61      1.03 o
   9   9  11       97.83      109.13      4.04 o
  -2  10  11      222.42      218.57      3.29 o
  -1  10  11       14.05       20.71      1.16 o
   0  10  11      154.29      153.25      4.04 o
   1  10  11       32.32       36.06      1.57 o
   2  10  11       71.72       78.71      1.81 o
   3  10  11       80.47       73.48      1.45 o
   4  10  11       89.06       90.64      1.74 o
   5  10  11      349.82      380.99      5.52 o
   6  10  11       29.06       31.50      1.51 o
   7  10  11       41.16       40.65      1.18 o
   8  10  11      122.08      121.88      2.03 o
  -1  11  11       21.70       24.74      0.91 o
   0  11  11      256.60      256.81      4.58 o
   1  11  11      161.83      170.00      2.97 o
   2  11  11      113.27      112.06      2.37 o
   3  11  11        5.06        9.60      0.88 o
   4  11  11      363.92      382.82      4.37 o
   5  11  11       94.99       99.15      2.04 o
   6  11  11      353.05      412.33      5.52 o
   7  11  11       94.49       97.78      2.18 o
   8  11  11       68.26       64.95      2.01 o
   0  12  11      220.74      108.96    192.46 o
   1  12  11      108.22      116.00      2.68 o
   2  12  11       66.66       59.07      1.64 o
   3  12  11       59.99       54.17      1.60 o
   4  12  11        2.37        2.96      0.44 o
   5  12  11        2.85        3.09      0.45 o
   6  12  11       46.23       55.78      1.36 o
   7  12  11      182.72      185.76      5.00 o
   1  13  11      166.59      165.90      4.91 o
   2  13  11      190.42      156.16      4.57 o
   3  13  11       20.38       25.96      1.87 o
   4  13  11       13.07        6.16      0.60 o
   5  13  11        6.60        6.43      0.57 o
   6  13  11       24.14       20.58      0.76 o
  -1  -5  12       22.77       19.34      1.26 o
   0  -5  12       20.82       19.30      0.65 o
   1  -5  12      110.13      111.05      2.46 o
   2  -5  12      207.21      222.39      3.77 o
   3  -5  12      391.96      401.05     13.22 o
  -2  -4  12      133.99      120.39      3.69 o
  -1  -4  12      185.03      185.37      2.63 o
   0  -4  12       75.89       78.95      1.47 o
   1  -4  12      270.62      288.17      3.67 o
   2  -4  12       88.88      102.46      2.08 o
   3  -4  12       81.75       78.01      2.09 o
   4  -4  12       64.21       65.48      1.57 o
  -3  -3  12        0.60        1.05      0.26 o
  -2  -3  12      122.56      117.31      2.02 o
  -1  -3  12        3.09        3.03      0.35 o
   0  -3  12       34.04       36.67      1.36 o
   1  -3  12        9.96       11.60      0.73 o
   2  -3  12      391.99      374.89      4.72 o
   3  -3  12      356.97      364.18      6.61 o
   4  -3  12      163.21      180.25      2.55 o
   5  -3  12      148.03      148.42      2.76 o
  -3  -2  12      214.61      212.92      3.96 o
  -2  -2  12       69.28       71.49      1.87 o
  -1  -2  12       59.17       64.99      1.53 o
   0  -2  12      103.43      115.28      2.29 o
   1  -2  12      101.54       92.42      2.75 o
   2  -2  12        6.95        5.02      0.64 o
   3  -2  12        4.03        4.18      0.45 o
   4  -2  12      197.83      207.97      2.91 o
   5  -2  12      137.28      148.83      2.20 o
   6  -2  12        8.75       10.51      0.53 o
  -4  -1  12        8.81       10.79      1.06 o
  -3  -1  12      109.00      108.52      2.44 o
  -2  -1  12       73.58       79.67      1.79 o
  -1  -1  12      132.99      144.45      2.54 o
   0  -1  12      459.59      461.34      6.05 o
   1  -1  12      326.00      347.73      4.91 o
   2  -1  12      262.46      248.70      3.39 o
   3  -1  12       84.86       83.97      1.68 o
   4  -1  12        2.68        1.80      0.37 o
   5  -1  12       64.91       69.19      1.49 o
   6  -1  12       61.82       65.56      1.67 o
   7  -1  12      195.52      191.47      3.09 o
  -4   0  12       19.26       18.14      1.02 o
  -3   0  12        0.26        1.40      0.38 o
  -2   0  12      319.35      323.78      4.54 o
  -1   0  12       94.88       95.81      2.40 o
   0   0  12      372.43      391.62      5.39 o
   1   0  12      678.73      650.07      7.91 o
   2   0  12        2.78        5.27      0.55 o
   3   0  12       27.16       21.91      0.93 o
   4   0  12      100.91       97.55      1.86 o
   5   0  12       51.30       53.96      1.25 o
   6   0  12       13.86       16.21      0.74 o
   7   0  12       55.40       59.47      1.68 o
  -4   1  12      233.30      221.58      3.26 o
  -3   1  12        7.04        7.90      0.45 o
  -2   1  12       77.78       80.55      1.72 o
  -1   1  12       46.61       42.73      1.22 o
   0   1  12       33.47       29.62      1.06 o
   1   1  12      360.82      383.15      6.47 o
   2   1  12      946.50      903.82     10.11 o
   3   1  12      106.87      119.99      2.14 o
   4   1  12      289.78      304.16      3.75 o
   5   1  12      343.08      317.73      3.75 o
   6   1  12       84.61       99.13      1.81 o
   7   1  12      177.26      168.02      2.84 o
   8   1  12       39.88       43.88      1.20 o
  -4   2  12       21.66       23.00      1.12 o
  -3   2  12        2.52        2.14      0.34 o
  -2   2  12      139.23      152.43      2.37 o
  -1   2  12      312.17      315.43      4.53 o
   0   2  12       22.25       24.21      1.08 o
   1   2  12       62.25       53.19      1.43 o
   2   2  12      628.50      634.49      8.50 o
   3   2  12      722.87      681.58      8.58 o
   4   2  12        3.62        7.58      0.61 o
   5   2  12      750.75      747.55      8.00 o
   6   2  12      638.17      631.50     11.13 o
   7   2  12        5.67       12.71      0.79 o
   8   2  12        0.96        2.11      0.34 o
  -4   3  12      132.64      125.84      2.38 o
  -3   3  12      950.00      972.96     10.37 o
  -2   3  12      605.74      622.56      7.14 o
  -1   3  12       20.89       21.72      0.89 o
   0   3  12      137.42      133.31      2.41 o
   1   3  12      255.17      266.87      4.17 o
   2   3  12        0.22        1.62      0.42 o
   3   3  12      161.53      149.63      2.52 o
   4   3  12       17.73       10.63      0.64 o
   5   3  12       16.00       16.90      0.83 o
   6   3  12      298.35      292.35      4.01 o
   7   3  12       34.22       35.45      1.52 o
   8   3  12      161.35      160.49      4.76 o
  -4   4  12      177.87      171.02      2.81 o
  -3   4  12        2.67        1.78      0.34 o
  -2   4  12      124.66      136.78      2.37 o
  -1   4  12      744.33      752.35      8.25 o
   0   4  12      193.58      194.93      2.94 o
   1   4  12      166.04      152.12      2.37 o
   2   4  12      395.05      416.86      5.75 o
   3   4  12      186.38      158.88      3.64 o
   4   4  12        0.88        2.62      0.51 o
   5   4  12        8.03       13.46      0.70 o
   6   4  12      111.53      118.97      2.06 o
   7   4  12      427.36      430.49      5.49 o
   8   4  12      301.73      288.90      5.18 o
   9   4  12      140.94      147.81      4.58 o
  -4   5  12       78.76       65.38      1.48 o
  -3   5  12        7.45        6.56      0.58 o
  -2   5  12       83.03       87.28      1.81 o
  -1   5  12      254.38      265.18      3.74 o
   0   5  12       52.27       58.86      1.32 o
   1   5  12       31.93       38.63      1.15 o
   2   5  12      601.80      585.79      7.55 o
   3   5  12     1191.57     1197.26     12.83 o
   4   5  12        0.93        4.61      0.88 o
   5   5  12       11.97       14.71      0.86 o
   6   5  12       89.67       87.09      1.87 o
   7   5  12        6.79        6.69      0.56 o
   8   5  12       11.20        9.81      0.92 o
   9   5  12       67.49       76.94      7.27 o
  -3   6  12      895.27      848.14      9.20 o
  -2   6  12       44.35       46.23      1.32 o
  -1   6  12      156.88      150.07      2.56 o
   0   6  12        0.35        0.55      0.39 o
   1   6  12     1240.74     1249.49     12.68 o
   2   6  12       34.72       41.95      1.24 o
   3   6  12       35.43       51.24      1.38 o
   4   6  12      916.32      965.28      9.68 o
   5   6  12       45.07       44.81      1.17 o
   6   6  12      161.27      149.81      3.03 o
   7   6  12       21.91       18.24      1.00 o
   8   6  12        8.48        9.19      0.60 o
   9   6  12        2.86        3.12      0.61 o
  -3   7  12      351.49      357.91      4.46 o
  -2   7  12       88.94       96.57      1.60 o
  -1   7  12      302.92      309.77      4.29 o
   0   7  12      140.45      128.62      2.37 o
   1   7  12        2.67        4.52      0.47 o
   2   7  12      371.79      379.47      5.47 o
   3   7  12        0.69        2.01      0.55 o
   4   7  12      437.18      422.39      5.26 o
   5   7  12      117.69      116.44      2.36 o
   6   7  12       88.88       96.26      2.14 o
   7   7  12      106.74      109.46      2.09 o
   8   7  12        8.19        9.06      0.70 o
   9   7  12       18.27       18.97      1.17 o
  -3   8  12       95.08       90.10      2.15 o
  -2   8  12      865.79      881.93      9.31 o
  -1   8  12        1.02        1.23      0.40 o
   0   8  12       55.35       53.87      1.71 o
   1   8  12      136.85      136.02      2.73 o
   2   8  12        5.78        4.75      0.52 o
   3   8  12      245.45      254.19      3.26 o
   4   8  12       69.59       75.64      1.90 o
   5   8  12      110.78      115.35      2.15 o
   6   8  12       47.16       42.48      1.38 o
   7   8  12      151.01      147.57      2.47 o
   8   8  12       54.31       53.34      1.38 o
  -2   9  12      275.50      254.68      3.26 o
  -1   9  12      105.35      113.34      1.85 o
   0   9  12      134.68      153.81      3.28 o
   1   9  12      299.78      304.10      4.95 o
   2   9  12      117.57      118.30      2.93 o
   3   9  12       49.98       51.15      1.53 o
   4   9  12       47.10       43.78      1.48 o
   5   9  12       25.30       30.81      1.07 o
   6   9  12       98.97      108.31      2.28 o
   7   9  12      151.34      167.37      2.48 o
   8   9  12      443.62      453.28      5.37 o
  -1  10  12      156.20      159.38      2.65 o
   0  10  12      124.31      126.79      1.95 o
   1  10  12       24.97       31.28      1.17 o
   2  10  12      234.23      244.39      3.87 o
   3  10  12      127.84      141.27      2.54 o
   4  10  12        1.03        2.74      0.37 o
   5  10  12       32.08       33.50      1.30 o
   6  10  12       58.28       57.22      1.39 o
   7  10  12        0.24        0.61      0.32 o
   8  10  12        7.02        9.97      0.59 o
  -1  11  12        5.10        5.32      0.83 o
   0  11  12      141.92      138.48      2.94 o
   1  11  12        1.36        2.86      0.46 o
   2  11  12      240.91      249.33      4.34 o
   3  11  12      176.85      166.87      2.84 o
   4  11  12      106.17      121.53      2.27 o
   5  11  12        0.75        0.20      0.20 o
   6  11  12       57.50       59.84      1.33 o
   7  11  12       15.46       12.25      0.48 o
   1  12  12       51.08       47.09      3.06 o
   2  12  12       84.40       88.52      3.35 o
   3  12  12       80.10       78.62      2.57 o
   4  12  12      212.76      228.23      4.29 o
   5  12  12      207.92      196.54      3.79 o
   6  12  12        0.39        0.30      0.23 o
   3  13  12        4.64        2.75      0.64 o
   4  13  12      129.61      128.07      4.08 o
   5  13  12       32.53       39.53      2.14 o
   1  -4  13      412.03      413.03      9.33 o
   2  -4  13      406.85      402.86      6.82 o
  -1  -3  13      156.95      170.99      3.08 o
   0  -3  13      149.46      152.20      2.02 o
   1  -3  13        5.40        5.41      0.44 o
   2  -3  13        8.29        9.34      0.64 o
   3  -3  13       16.66       19.56      1.09 o
   4  -3  13       50.61       49.47      1.04 o
  -2  -2  13      170.82      156.50      3.14 o
  -1  -2  13        6.14        6.29      0.41 o
   0  -2  13       98.49      102.22      1.80 o
   1  -2  13      165.41      158.21      2.57 o
   2  -2  13      192.24      206.85      3.64 o
   3  -2  13      677.51      686.25      8.92 o
   4  -2  13       24.87       23.34      1.38 o
   5  -2  13      292.40      289.85     16.37 o
  -2  -1  13       12.69       12.92      0.98 o
  -1  -1  13      235.14      244.39      3.29 o
   0  -1  13       79.28       88.42      1.81 o
   1  -1  13        7.97        9.75      0.65 o
   2  -1  13      183.63      173.24      3.04 o
   3  -1  13       82.59       97.89      2.34 o
   4  -1  13      242.84      241.54      3.07 o
   5  -1  13       16.80       15.24      0.60 o
   6  -1  13      439.43      476.48      6.80 o
  -3   0  13        7.11        8.16      0.75 o
  -2   0  13       37.19       38.69      1.37 o
  -1   0  13      344.94      335.36      5.22 o
   0   0  13      457.27      484.44      5.85 o
   1   0  13      143.91      147.59      2.88 o
   2   0  13       31.30       29.91      1.44 o
   3   0  13        8.72       10.75      0.72 o
   4   0  13       10.04        7.27      0.47 o
   5   0  13      651.62      656.13      7.43 o
   6   0  13      128.65      149.21      2.93 o
   7   0  13       75.76       77.15      1.78 o
  -3   1  13      394.46      378.66      5.02 o
  -2   1  13       71.46       74.24      1.72 o
  -1   1  13       89.89       92.68      1.94 o
   0   1  13      497.53      492.81      6.02 o
   1   1  13       35.66       45.60      1.55 o
   2   1  13        8.36        6.22      0.80 o
   3   1  13       16.59       11.41      0.61 o
   4   1  13       34.11       33.85      0.97 o
   5   1  13       32.63       28.79      0.84 o
   6   1  13      569.88      560.11      7.74 o
   7   1  13       66.93       76.44      1.72 o
  -3   2  13       27.11       27.48      1.07 o
  -2   2  13      123.10      129.06      2.64 o
  -1   2  13        0.61        1.18      0.28 o
   0   2  13       68.65       72.80      1.99 o
   1   2  13      933.95      943.99     11.14 o
   2   2  13       14.05       20.77      1.09 o
   3   2  13       78.56       75.47      1.69 o
   4   2  13      143.93      138.96      2.40 o
   5   2  13       16.81       17.96      0.76 o
   6   2  13        2.86        2.01      0.33 o
   7   2  13       71.20       63.18      1.24 o
  -3   3  13      326.53      297.82      3.77 o
  -2   3  13        0.78        1.38      0.28 o
  -1   3  13        5.91        5.19      0.56 o
   0   3  13      300.71      299.81      5.66 o
   1   3  13       99.06       91.18      1.71 o
   2   3  13      403.89      455.16      5.88 o
   3   3  13      352.52      352.19      4.94 o
   4   3  13      899.61      909.52      9.38 o
   5   3  13       42.98       56.44      1.38 o
   6   3  13       37.13       40.36      1.20 o
   7   3  13       19.18       20.15      0.75 o
   8   3  13       11.32        9.37      0.98 o
  -3   4  13       13.50       14.14      0.62 o
  -2   4  13       59.99       53.21      1.32 o
  -1   4  13        1.22        1.57      0.34 o
   0   4  13        6.21        7.42      0.53 o
   1   4  13      244.62      221.82      3.03 o
   2   4  13       44.96       37.06      1.30 o
   3   4  13      327.34      351.35      5.44 o
   4   4  13        3.94        3.58      0.57 o
   5   4  13       49.58       53.99      2.01 o
   6   4  13       43.44       43.24      1.45 o
   7   4  13      117.05      109.76      2.11 o
   8   4  13       22.36       21.09      1.02 o
  -3   5  13      226.00      234.70      5.06 o
  -2   5  13      284.79      282.27      3.65 o
  -1   5  13      144.64      144.53      2.73 o
   0   5  13       53.04       55.59      1.33 o
   1   5  13       26.60       28.26      0.94 o
   2   5  13       29.54       32.15      1.23 o
   3   5  13      174.59      159.97      2.95 o
   4   5  13      534.01      579.92      7.16 o
   5   5  13      319.85      317.71      4.07 o
   6   5  13      168.24      153.45      2.60 o
   7   5  13       42.42       42.98      1.51 o
   8   5  13       98.56       93.86      4.57 o
  -2   6  13       39.44       30.46      0.95 o
  -1   6  13      491.62      500.46      5.84 o
   0   6  13      289.92      301.45      4.20 o
   1   6  13      193.91      192.00      2.78 o
   2   6  13      213.34      205.64      3.46 o
   3   6  13       69.27       65.52      1.80 o
   4   6  13        0.30        0.26      0.34 o
   5   6  13      134.15      131.15      2.47 o
   6   6  13       18.56       26.16      1.17 o
   7   6  13      225.91      246.31      3.76 o
   8   6  13      103.01      105.77      2.34 o
  -2   7  13        1.34        1.88      0.27 o
  -1   7  13       67.06       74.92      1.37 o
   0   7  13      273.01      275.86      3.83 o
   1   7  13        5.97       12.49      0.74 o
   2   7  13      127.78      142.10      2.94 o
   3   7  13       72.90       76.06      1.72 o
   4   7  13       50.48       43.58      1.23 o
   5   7  13      240.32      227.83      3.94 o
   6   7  13        5.60        4.85      0.79 o
   7   7  13        3.74        4.49      0.50 o
   8   7  13       19.05       20.62      0.75 o
  -2   8  13       56.14       52.92      1.10 o
  -1   8  13       17.81       18.26      0.64 o
   0   8  13        4.25        2.93      0.48 o
   1   8  13      410.03      404.72      6.82 o
   2   8  13      373.13      363.50      7.45 o
   3   8  13      108.31      114.11      2.04 o
   4   8  13      222.38      242.05      4.26 o
   5   8  13       27.80       29.11      1.09 o
   6   8  13        0.55        1.77      0.37 o
   7   8  13       13.50       12.81      0.75 o
   8   8  13       84.26       93.37      2.11 o
  -1   9  13        0.42        0.96      0.32 o
   0   9  13        0.69        1.34      0.29 o
   1   9  13        0.33        0.49      0.49 o
   2   9  13      293.79      277.91      9.74 o
   3   9  13       47.43       49.79      1.37 o
   4   9  13        2.22        2.73      0.41 o
   5   9  13       91.82      100.89      2.25 o
   6   9  13      130.74      137.63      2.14 o
   7   9  13      134.96      130.11      3.11 o
   8   9  13      105.42      105.53      1.83 o
   0  10  13      140.32      148.99      3.64 o
   1  10  13       47.78       50.04      1.57 o
   2  10  13        0.57        2.71      0.63 o
   3  10  13      133.30      132.65      3.28 o
   4  10  13        0.29        0.35      0.26 o
   5  10  13      230.91      254.63      3.87 o
   6  10  13      356.74      379.21      4.81 o
   7  10  13       28.14       29.50      1.42 o
   1  11  13      158.94      174.16      4.64 o
   2  11  13        8.57        8.52      0.63 o
   3  11  13        1.89        3.39      0.39 o
   4  11  13       12.10       12.95      0.60 o
   5  11  13       95.57       96.86      2.50 o
   6  11  13       78.77       83.61      2.07 o
   3  12  13       12.36        6.76      0.96 o
   4  12  13        0.25        0.89      0.95 o
   5  12  13       86.88       78.90      1.83 o
   1  -2  14       32.13       36.25      1.14 o
   2  -2  14        3.07        3.91      0.67 o
   3  -2  14      252.98      240.37      4.77 o
  -1  -1  14      300.55      207.40    128.19 o
   0  -1  14      157.70      153.41      3.69 o
   1  -1  14      349.78      372.45      5.35 o
   2  -1  14       12.54       13.08      0.64 o
   3  -1  14       44.51       38.44      2.23 o
   4  -1  14      218.31      226.65      3.88 o
  -1   0  14       45.61       38.28      1.84 o
   0   0  14      431.37      415.63      5.79 o
   1   0  14       15.06       14.93      0.64 o
   2   0  14       89.86       97.15      2.02 o
   3   0  14      120.47      119.02      2.51 o
   4   0  14      388.85      397.73      7.97 o
   5   0  14      307.76      332.62      7.42 o
  -2   1  14      176.26      160.09      3.16 o
  -1   1  14      205.34      182.79      3.05 o
   0   1  14      216.16      216.00      3.28 o
   1   1  14      261.84      277.97      3.64 o
   2   1  14        0.81        0.47      0.38 o
   3   1  14       98.12      113.12      2.59 o
   4   1  14      314.94      346.72      4.90 o
   5   1  14       33.27       31.68      0.79 o
   6   1  14       15.60       14.74      0.65 o
  -2   2  14      157.82      147.11      2.70 o
  -1   2  14       94.83       93.94      1.67 o
   0   2  14       14.26        7.94      0.68 o
   1   2  14      340.50      326.75      4.95 o
   2   2  14      159.65      173.10      3.07 o
   3   2  14        4.61        4.85      0.53 o
   4   2  14       80.84       85.85      1.69 o
   5   2  14       50.49       46.44      0.96 o
   6   2  14       85.12       82.77      2.30 o
  -2   3  14      159.49      165.23      5.86 o
  -1   3  14      480.23      441.43      5.93 o
   0   3  14        7.92        5.59      0.38 o
   1   3  14       47.85       52.15      1.50 o
   2   3  14      616.50      614.02      9.42 o
   3   3  14       41.72       38.24      1.29 o
   4   3  14       43.65       52.90      1.36 o
   5   3  14       64.89       71.73      1.41 o
   6   3  14      113.07      105.30      1.76 o
   7   3  14       10.27       11.74      1.36 o
  -2   4  14      115.23      112.64      2.51 o
  -1   4  14      139.73      131.49      2.68 o
   0   4  14      170.16      184.24      2.73 o
   1   4  14       36.49       46.36      1.77 o
   2   4  14      348.84      350.80      4.98 o
   3   4  14      126.61      134.85      2.58 o
   4   4  14       74.48       86.81      2.07 o
   5   4  14        0.34        1.63      0.39 o
   6   4  14        0.07        0.56      0.32 o
   7   4  14        0.57        0.56      0.18 o
  -2   5  14      169.66      149.26      3.06 o
  -1   5  14       73.77       73.23      1.71 o
   0   5  14       62.84       62.28      1.52 o
   1   5  14      109.16      110.42      2.32 o
   2   5  14       11.54       18.00      0.81 o
   3   5  14      205.54      211.43      3.60 o
   4   5  14       31.42       25.09      1.12 o
   5   5  14      241.98      254.91      3.82 o
   6   5  14        0.80        0.61      0.41 o
   7   5  14      111.53      111.71      2.40 o
  -1   6  14       81.68       72.99      1.25 o
   0   6  14        9.82       11.07      0.56 o
   1   6  14        6.62        7.40      0.46 o
   2   6  14      194.56      204.78      3.44 o
   3   6  14      171.85      187.33      3.33 o
   4   6  14      157.71      158.28      2.95 o
   5   6  14       48.87       53.56      1.41 o
   6   6  14       47.65       57.03      2.02 o
   7   6  14       34.64       37.68      1.30 o
  -1   7  14       83.22       83.62      2.63 o
   0   7  14      306.95      276.38      4.13 o
   1   7  14      102.30      105.35      2.63 o
   2   7  14        1.51        0.64      0.29 o
   3   7  14        4.15        3.50      0.51 o
   4   7  14        4.06        8.20      0.78 o
   5   7  14      198.33      205.82      2.94 o
   6   7  14      395.04      431.42      6.39 o
   7   7  14      224.08      230.49      3.96 o
   0   8  14       95.68       98.64      1.69 o
   1   8  14       47.12       49.80      1.59 o
   2   8  14        4.20        2.93      0.55 o
   3   8  14       68.42       61.77      1.45 o
   4   8  14       31.33       36.80      1.07 o
   5   8  14       35.45       36.11      1.03 o
   6   8  14        1.90        3.42      0.48 o
   7   8  14      357.45      364.79      5.40 o
   0   9  14      170.26      164.42      2.04 o
   1   9  14      285.88      286.37      4.22 o
   2   9  14       46.74       49.47      1.75 o
   3   9  14       25.30       23.55      1.03 o
   4   9  14       62.86       65.48      1.75 o
   5   9  14       39.46       45.79      1.36 o
   6   9  14        0.15        0.27      0.19 o
   7   9  14        0.07        0.68      0.51 o
   1  10  14       72.03       75.87      1.55 o
   2  10  14       10.23        8.66      0.61 o
   3  10  14       12.53       13.54      0.75 o
   4  10  14      189.79      166.85      2.36 o
   5  10  14      332.61      345.76      8.45 o
   6  10  14        2.29        2.70      0.39 o
   3  11  14      132.15      131.05      4.91 o
   4  11  14       90.44       87.62      3.58 o
   2   0  15        8.79        4.95      0.48 o
   3   0  15       14.85       11.52      1.17 o
   1   1  15       55.73       53.44      1.17 o
   2   1  15      432.99      440.41      5.61 o
   3   1  15       96.81       99.84      1.88 o
   4   1  15      339.28      330.66      4.78 o
   0   2  15       52.22       48.73      1.45 o
   1   2  15       89.97       89.89      1.85 o
   2   2  15      366.11      369.20      8.97 o
   3   2  15      112.69      106.29      3.66 o
   4   2  15      116.56      122.12      2.45 o
   5   2  15       71.29       76.16      3.16 o
   0   3  15       20.38       16.12      1.16 o
   1   3  15       16.60       15.22      0.69 o
   2   3  15       24.02       26.76      1.19 o
   3   3  15       38.37       37.63      1.09 o
   4   3  15      256.68      258.90      3.85 o
   5   3  15        0.75        1.20      0.45 o
   0   4  15       68.83       59.32      1.70 o
   1   4  15       73.27       75.07      2.12 o
   2   4  15        0.18        0.83      0.25 o
   3   4  15       52.93       58.53      2.70 o
   4   4  15      203.38      193.22      3.02 o
   5   4  15       62.37       70.39      2.17 o
   6   4  15      126.97      128.96      2.52 o
   0   5  15       99.76       92.19      2.30 o
   1   5  15        0.58        0.44      0.55 o
   2   5  15       25.83       27.02      1.45 o
   3   5  15        0.13        0.64      0.36 o
   4   5  15        2.27        1.49      0.32 o
   5   5  15        9.72       16.27      0.72 o
   6   5  15      146.62      165.13      4.19 o
   0   6  15       97.86       93.31      2.12 o
   1   6  15       97.05       94.64      5.29 o
   2   6  15       10.72        7.96      0.58 o
   3   6  15      187.84      172.73      3.63 o
   4   6  15        2.47        3.13      0.35 o
   5   6  15      181.09      174.31      4.51 o
   6   6  15        1.26        2.38      0.50 o
   1   7  15      225.44      149.72     29.25 o
   2   7  15       63.17       52.89      1.68 o
   3   7  15      151.40      137.71      5.13 o
   4   7  15       85.20       98.27      2.14 o
   5   7  15       51.01       47.97      2.09 o
   6   7  15       19.23       12.02      0.65 o
   1   8  15        6.65        5.17      0.42 o
   2   8  15       54.78       60.46      2.55 o
   3   8  15       39.16       34.48      1.23 o
   4   8  15      399.94      365.51      7.31 o
   5   8  15      499.91      458.85     16.37 o
   2   9  15        0.89        1.12      0.29 o
   3   9  15       39.27       34.46      1.39 o
   4   9  15       85.71       68.75      2.61 o
 
